# Supplementary material for: Histone H1 Limits DNA Methylation in Neurospora crassa
Source: G3 (Bethesda). 2016 May 6;6(7):1879–89. doi: 10.1534/g3.116.028324 (PMC4938642; doi:10.1534/g3.116.028324)
Supplement: Supplemental Material [file supp_g3.116.028324_FileS1.zip]

Archive with 1 entries (1 files):
- FileS1.gtf
