# Supplementary material for: Histone H1 Limits DNA Methylation in Neurospora crassa
Source: G3 (Bethesda). 2016 May 6;6(7):1879–89. doi: 10.1534/g3.116.028324 (PMC4938642; doi:10.1534/g3.116.028324)
Supplement: Supplemental Material [file supp_g3.116.028324_FileS1.zip › FileS1.gtf]

Supercontig_12.3	NC12_CALLGENES_FINAL_7	start_codon	2240806	2240808	.	+	0	gene_id "NCU00003"; transcript_id "NCU00003T0";
Supercontig_12.3	NC12_CALLGENES_FINAL_7	stop_codon	2241682	2241684	.	+	0	gene_id "NCU00003"; transcript_id "NCU00003T0";
Supercontig_12.3	NC12_CALLGENES_FINAL_7	exon	2239943	2240011	.	+	.	gene_id "NCU00003"; transcript_id "NCU00003T0";
Supercontig_12.3	NC12_CALLGENES_FINAL_7	exon	2240077	2241254	.	+	.	gene_id "NCU00003"; transcript_id "NCU00003T0";
Supercontig_12.3	NC12_CALLGENES_FINAL_7	CDS	2240806	2241254	.	+	0	gene_id "NCU00003"; transcript_id "NCU00003T0";
Supercontig_12.3	NC12_CALLGENES_FINAL_7	exon	2241471	2241684	.	+	.	gene_id "NCU00003"; transcript_id "NCU00003T0";
Supercontig_12.3	NC12_CALLGENES_FINAL_7	CDS	2241471	2241681	.	+	1	gene_id "NCU00003"; transcript_id "NCU00003T0";
Supercontig_12.3	NC12_CALLGENES_FINAL_7	start_codon	2242451	2242453	.	+	0	gene_id "NCU00004"; transcript_id "NCU00004T0";
Supercontig_12.3	NC12_CALLGENES_FINAL_7	stop_codon	2243658	2243660	.	+	0	gene_id "NCU00004"; transcript_id "NCU00004T0";
Supercontig_12.3	NC12_CALLGENES_FINAL_7	exon	2242245	2242867	.	+	.	gene_id "NCU00004"; transcript_id "NCU00004T0";
Supercontig_12.3	NC12_CALLGENES_FINAL_7	CDS	2242451	2242867	.	+	0	gene_id "NCU00004"; transcript_id "NCU00004T0";
Supercontig_12.3	NC12_CALLGENES_FINAL_7	exon	2242935	2244101	.	+	.	gene_id "NCU00004"; transcript_id "NCU00004T0";
Supercontig_12.3	NC12_CALLGENES_FINAL_7	CDS	2242935	2243657	.	+	0	gene_id "NCU00004"; transcript_id "NCU00004T0";
Supercontig_12.3	NC12_CALLGENES_FINAL_7	start_codon	2245127	2245129	.	+	0	gene_id "NCU00005"; transcript_id "NCU00005T0";
Supercontig_12.3	NC12_CALLGENES_FINAL_7	stop_codon	2246954	2246956	.	+	0	gene_id "NCU00005"; transcript_id "NCU00005T0";
Supercontig_12.3	NC12_CALLGENES_FINAL_7	exon	2244762	2247195	.	+	.	gene_id "NCU00005"; transcript_id "NCU00005T0";
Supercontig_12.3	NC12_CALLGENES_FINAL_7	CDS	2245127	2246953	.	+	0	gene_id "NCU00005"; transcript_id "NCU00005T0";
Supercontig_12.3	NC12_CALLGENES_FINAL_7	start_codon	2253115	2253117	.	-	0	gene_id "NCU00006"; transcript_id "NCU00006T0";
Supercontig_12.3	NC12_CALLGENES_FINAL_7	stop_codon	2249759	2249761	.	-	0	gene_id "NCU00006"; transcript_id "NCU00006T0";
Supercontig_12.3	NC12_CALLGENES_FINAL_7	exon	2253090	2254054	.	-	.	gene_id "NCU00006"; transcript_id "NCU00006T0";
Supercontig_12.3	NC12_CALLGENES_FINAL_7	CDS	2253090	2253117	.	-	0	gene_id "NCU00006"; transcript_id "NCU00006T0";
Supercontig_12.3	NC12_CALLGENES_FINAL_7	exon	2252492	2252908	.	-	.	gene_id "NCU00006"; transcript_id "NCU00006T0";
Supercontig_12.3	NC12_CALLGENES_FINAL_7	CDS	2252492	2252908	.	-	2	gene_id "NCU00006"; transcript_id "NCU00006T0";
Supercontig_12.3	NC12_CALLGENES_FINAL_7	exon	2251730	2251882	.	-	.	gene_id "NCU00006"; transcript_id "NCU00006T0";
Supercontig_12.3	NC12_CALLGENES_FINAL_7	CDS	2251730	2251882	.	-	2	gene_id "NCU00006"; transcript_id "NCU00006T0";
Supercontig_12.3	NC12_CALLGENES_FINAL_7	exon	2251591	2251664	.	-	.	gene_id "NCU00006"; transcript_id "NCU00006T0";
Supercontig_12.3	NC12_CALLGENES_FINAL_7	CDS	2251591	2251664	.	-	2	gene_id "NCU00006"; transcript_id "NCU00006T0";
Supercontig_12.3	NC12_CALLGENES_FINAL_7	exon	2249887	2251530	.	-	.	gene_id "NCU00006"; transcript_id "NCU00006T0";
Supercontig_12.3	NC12_CALLGENES_FINAL_7	CDS	2249887	2251530	.	-	0	gene_id "NCU00006"; transcript_id "NCU00006T0";
Supercontig_12.3	NC12_CALLGENES_FINAL_7	exon	2249087	2249821	.	-	.	gene_id "NCU00006"; transcript_id "NCU00006T0";
Supercontig_12.3	NC12_CALLGENES_FINAL_7	CDS	2249762	2249821	.	-	0	gene_id "NCU00006"; transcript_id "NCU00006T0";
Supercontig_12.3	NC12_CALLGENES_FINAL_7	start_codon	2252073	2252075	.	-	0	gene_id "NCU00006"; transcript_id "NCU00006T1";
Supercontig_12.3	NC12_CALLGENES_FINAL_7	stop_codon	2249759	2249761	.	-	0	gene_id "NCU00006"; transcript_id "NCU00006T1";
Supercontig_12.3	NC12_CALLGENES_FINAL_7	exon	2252492	2252973	.	-	.	gene_id "NCU00006"; transcript_id "NCU00006T1";
Supercontig_12.3	NC12_CALLGENES_FINAL_7	exon	2251730	2252227	.	-	.	gene_id "NCU00006"; transcript_id "NCU00006T1";
Supercontig_12.3	NC12_CALLGENES_FINAL_7	CDS	2251730	2252075	.	-	0	gene_id "NCU00006"; transcript_id "NCU00006T1";
Supercontig_12.3	NC12_CALLGENES_FINAL_7	exon	2251591	2251664	.	-	.	gene_id "NCU00006"; transcript_id "NCU00006T1";
Supercontig_12.3	NC12_CALLGENES_FINAL_7	CDS	2251591	2251664	.	-	2	gene_id "NCU00006"; transcript_id "NCU00006T1";
Supercontig_12.3	NC12_CALLGENES_FINAL_7	exon	2249887	2251530	.	-	.	gene_id "NCU00006"; transcript_id "NCU00006T1";
Supercontig_12.3	NC12_CALLGENES_FINAL_7	CDS	2249887	2251530	.	-	0	gene_id "NCU00006"; transcript_id "NCU00006T1";
Supercontig_12.3	NC12_CALLGENES_FINAL_7	exon	2249090	2249821	.	-	.	gene_id "NCU00006"; transcript_id "NCU00006T1";
Supercontig_12.3	NC12_CALLGENES_FINAL_7	CDS	2249762	2249821	.	-	0	gene_id "NCU00006"; transcript_id "NCU00006T1";
Supercontig_12.3	NC12_CALLGENES_FINAL_7	start_codon	2257503	2257505	.	+	0	gene_id "NCU00007"; transcript_id "NCU00007T0";
Supercontig_12.3	NC12_CALLGENES_FINAL_7	stop_codon	2259837	2259839	.	+	0	gene_id "NCU00007"; transcript_id "NCU00007T0";
Supercontig_12.3	NC12_CALLGENES_FINAL_7	exon	2256790	2260238	.	+	.	gene_id "NCU00007"; transcript_id "NCU00007T0";
Supercontig_12.3	NC12_CALLGENES_FINAL_7	CDS	2257503	2259836	.	+	0	gene_id "NCU00007"; transcript_id "NCU00007T0";
Supercontig_12.3	NC12_CALLGENES_FINAL_7	start_codon	2261839	2261841	.	+	0	gene_id "NCU00008"; transcript_id "NCU00008T0";
Supercontig_12.3	NC12_CALLGENES_FINAL_7	stop_codon	2263275	2263277	.	+	0	gene_id "NCU00008"; transcript_id "NCU00008T0";
Supercontig_12.3	NC12_CALLGENES_FINAL_7	exon	2261281	2262018	.	+	.	gene_id "NCU00008"; transcript_id "NCU00008T0";
Supercontig_12.3	NC12_CALLGENES_FINAL_7	CDS	2261839	2262018	.	+	0	gene_id "NCU00008"; transcript_id "NCU00008T0";
Supercontig_12.3	NC12_CALLGENES_FINAL_7	exon	2262097	2262828	.	+	.	gene_id "NCU00008"; transcript_id "NCU00008T0";
Supercontig_12.3	NC12_CALLGENES_FINAL_7	CDS	2262097	2262828	.	+	0	gene_id "NCU00008"; transcript_id "NCU00008T0";
Supercontig_12.3	NC12_CALLGENES_FINAL_7	exon	2262894	2264004	.	+	.	gene_id "NCU00008"; transcript_id "NCU00008T0";
Supercontig_12.3	NC12_CALLGENES_FINAL_7	CDS	2262894	2263274	.	+	0	gene_id "NCU00008"; transcript_id "NCU00008T0";
Supercontig_12.3	NC12_CALLGENES_FINAL_7	start_codon	2265321	2265323	.	-	0	gene_id "NCU00009"; transcript_id "NCU00009T0";
Supercontig_12.3	NC12_CALLGENES_FINAL_7	stop_codon	2264746	2264748	.	-	0	gene_id "NCU00009"; transcript_id "NCU00009T0";
Supercontig_12.3	NC12_CALLGENES_FINAL_7	exon	2265260	2265323	.	-	.	gene_id "NCU00009"; transcript_id "NCU00009T0";
Supercontig_12.3	NC12_CALLGENES_FINAL_7	CDS	2265260	2265323	.	-	0	gene_id "NCU00009"; transcript_id "NCU00009T0";
Supercontig_12.3	NC12_CALLGENES_FINAL_7	exon	2264746	2264972	.	-	.	gene_id "NCU00009"; transcript_id "NCU00009T0";
Supercontig_12.3	NC12_CALLGENES_FINAL_7	CDS	2264749	2264972	.	-	2	gene_id "NCU00009"; transcript_id "NCU00009T0";
Supercontig_12.3	NC12_CALLGENES_FINAL_7	start_codon	2271150	2271152	.	-	0	gene_id "NCU00010"; transcript_id "NCU00010T0";
Supercontig_12.3	NC12_CALLGENES_FINAL_7	stop_codon	2267850	2267852	.	-	0	gene_id "NCU00010"; transcript_id "NCU00010T0";
Supercontig_12.3	NC12_CALLGENES_FINAL_7	exon	2271408	2272856	.	-	.	gene_id "NCU00010"; transcript_id "NCU00010T0";
Supercontig_12.3	NC12_CALLGENES_FINAL_7	exon	2270751	2271159	.	-	.	gene_id "NCU00010"; transcript_id "NCU00010T0";
Supercontig_12.3	NC12_CALLGENES_FINAL_7	CDS	2270751	2271152	.	-	0	gene_id "NCU00010"; transcript_id "NCU00010T0";
Supercontig_12.3	NC12_CALLGENES_FINAL_7	exon	2268495	2270668	.	-	.	gene_id "NCU00010"; transcript_id "NCU00010T0";
Supercontig_12.3	NC12_CALLGENES_FINAL_7	CDS	2268495	2270668	.	-	0	gene_id "NCU00010"; transcript_id "NCU00010T0";
Supercontig_12.3	NC12_CALLGENES_FINAL_7	exon	2266554	2268435	.	-	.	gene_id "NCU00010"; transcript_id "NCU00010T0";
Supercontig_12.3	NC12_CALLGENES_FINAL_7	CDS	2267853	2268435	.	-	1	gene_id "NCU00010"; transcript_id "NCU00010T0";
Supercontig_12.3	NC12_CALLGENES_FINAL_7	start_codon	2275378	2275380	.	-	0	gene_id "NCU00011"; transcript_id "NCU00011T0";
Supercontig_12.3	NC12_CALLGENES_FINAL_7	stop_codon	2274917	2274919	.	-	0	gene_id "NCU00011"; transcript_id "NCU00011T0";
Supercontig_12.3	NC12_CALLGENES_FINAL_7	exon	2275319	2275380	.	-	.	gene_id "NCU00011"; transcript_id "NCU00011T0";
Supercontig_12.3	NC12_CALLGENES_FINAL_7	CDS	2275319	2275380	.	-	0	gene_id "NCU00011"; transcript_id "NCU00011T0";
Supercontig_12.3	NC12_CALLGENES_FINAL_7	exon	2274917	2275157	.	-	.	gene_id "NCU00011"; transcript_id "NCU00011T0";
Supercontig_12.3	NC12_CALLGENES_FINAL_7	CDS	2274920	2275157	.	-	1	gene_id "NCU00011"; transcript_id "NCU00011T0";
Supercontig_12.3	NC12_CALLGENES_FINAL_7	start_codon	2283236	2283238	.	-	0	gene_id "NCU00013"; transcript_id "NCU00013T0";
Supercontig_12.3	NC12_CALLGENES_FINAL_7	stop_codon	2282649	2282651	.	-	0	gene_id "NCU00013"; transcript_id "NCU00013T0";
Supercontig_12.3	NC12_CALLGENES_FINAL_7	exon	2283151	2283238	.	-	.	gene_id "NCU00013"; transcript_id "NCU00013T0";
Supercontig_12.3	NC12_CALLGENES_FINAL_7	CDS	2283151	2283238	.	-	0	gene_id "NCU00013"; transcript_id "NCU00013T0";
Supercontig_12.3	NC12_CALLGENES_FINAL_7	exon	2282649	2282905	.	-	.	gene_id "NCU00013"; transcript_id "NCU00013T0";
Supercontig_12.3	NC12_CALLGENES_FINAL_7	CDS	2282652	2282905	.	-	2	gene_id "NCU00013"; transcript_id "NCU00013T0";
Supercontig_12.3	NC12_CALLGENES_FINAL_7	start_codon	2284896	2284898	.	+	0	gene_id "NCU00014"; transcript_id "NCU00014T0";
Supercontig_12.3	NC12_CALLGENES_FINAL_7	stop_codon	2285476	2285478	.	+	0	gene_id "NCU00014"; transcript_id "NCU00014T0";
Supercontig_12.3	NC12_CALLGENES_FINAL_7	exon	2284545	2285026	.	+	.	gene_id "NCU00014"; transcript_id "NCU00014T0";
Supercontig_12.3	NC12_CALLGENES_FINAL_7	CDS	2284896	2285026	.	+	0	gene_id "NCU00014"; transcript_id "NCU00014T0";
Supercontig_12.3	NC12_CALLGENES_FINAL_7	exon	2285106	2286517	.	+	.	gene_id "NCU00014"; transcript_id "NCU00014T0";
Supercontig_12.3	NC12_CALLGENES_FINAL_7	CDS	2285106	2285475	.	+	1	gene_id "NCU00014"; transcript_id "NCU00014T0";
Supercontig_12.3	NC12_CALLGENES_FINAL_7	start_codon	2287740	2287742	.	-	0	gene_id "NCU00015"; transcript_id "NCU00015T0";
Supercontig_12.3	NC12_CALLGENES_FINAL_7	stop_codon	2286714	2286716	.	-	0	gene_id "NCU00015"; transcript_id "NCU00015T0";
Supercontig_12.3	NC12_CALLGENES_FINAL_7	exon	2287478	2288146	.	-	.	gene_id "NCU00015"; transcript_id "NCU00015T0";
Supercontig_12.3	NC12_CALLGENES_FINAL_7	CDS	2287478	2287742	.	-	0	gene_id "NCU00015"; transcript_id "NCU00015T0";
Supercontig_12.3	NC12_CALLGENES_FINAL_7	exon	2286326	2287288	.	-	.	gene_id "NCU00015"; transcript_id "NCU00015T0";
Supercontig_12.3	NC12_CALLGENES_FINAL_7	CDS	2286717	2287288	.	-	2	gene_id "NCU00015"; transcript_id "NCU00015T0";
Supercontig_12.3	NC12_CALLGENES_FINAL_7	start_codon	2299229	2299231	.	-	0	gene_id "NCU00017"; transcript_id "NCU00017T0";
Supercontig_12.3	NC12_CALLGENES_FINAL_7	stop_codon	2296674	2296676	.	-	0	gene_id "NCU00017"; transcript_id "NCU00017T0";
Supercontig_12.3	NC12_CALLGENES_FINAL_7	exon	2299062	2299365	.	-	.	gene_id "NCU00017"; transcript_id "NCU00017T0";
Supercontig_12.3	NC12_CALLGENES_FINAL_7	CDS	2299062	2299231	.	-	0	gene_id "NCU00017"; transcript_id "NCU00017T0";
Supercontig_12.3	NC12_CALLGENES_FINAL_7	exon	2296472	2298933	.	-	.	gene_id "NCU00017"; transcript_id "NCU00017T0";
Supercontig_12.3	NC12_CALLGENES_FINAL_7	CDS	2296677	2298933	.	-	1	gene_id "NCU00017"; transcript_id "NCU00017T0";
Supercontig_12.3	NC12_CALLGENES_FINAL_7	start_codon	2306535	2306537	.	+	0	gene_id "NCU00018"; transcript_id "NCU00018T1";
Supercontig_12.3	NC12_CALLGENES_FINAL_7	stop_codon	2309344	2309346	.	+	0	gene_id "NCU00018"; transcript_id "NCU00018T1";
Supercontig_12.3	NC12_CALLGENES_FINAL_7	exon	2306378	2306590	.	+	.	gene_id "NCU00018"; transcript_id "NCU00018T1";
Supercontig_12.3	NC12_CALLGENES_FINAL_7	CDS	2306535	2306590	.	+	0	gene_id "NCU00018"; transcript_id "NCU00018T1";
Supercontig_12.3	NC12_CALLGENES_FINAL_7	exon	2306683	2306710	.	+	.	gene_id "NCU00018"; transcript_id "NCU00018T1";
Supercontig_12.3	NC12_CALLGENES_FINAL_7	CDS	2306683	2306710	.	+	1	gene_id "NCU00018"; transcript_id "NCU00018T1";
Supercontig_12.3	NC12_CALLGENES_FINAL_7	exon	2306777	2306832	.	+	.	gene_id "NCU00018"; transcript_id "NCU00018T1";
Supercontig_12.3	NC12_CALLGENES_FINAL_7	CDS	2306777	2306832	.	+	0	gene_id "NCU00018"; transcript_id "NCU00018T1";
Supercontig_12.3	NC12_CALLGENES_FINAL_7	exon	2306887	2307136	.	+	.	gene_id "NCU00018"; transcript_id "NCU00018T1";
Supercontig_12.3	NC12_CALLGENES_FINAL_7	CDS	2306887	2307136	.	+	1	gene_id "NCU00018"; transcript_id "NCU00018T1";
Supercontig_12.3	NC12_CALLGENES_FINAL_7	exon	2307203	2308694	.	+	.	gene_id "NCU00018"; transcript_id "NCU00018T1";
Supercontig_12.3	NC12_CALLGENES_FINAL_7	CDS	2307203	2308694	.	+	0	gene_id "NCU00018"; transcript_id "NCU00018T1";
Supercontig_12.3	NC12_CALLGENES_FINAL_7	exon	2308754	2309410	.	+	.	gene_id "NCU00018"; transcript_id "NCU00018T1";
Supercontig_12.3	NC12_CALLGENES_FINAL_7	CDS	2308754	2309343	.	+	2	gene_id "NCU00018"; transcript_id "NCU00018T1";
Supercontig_12.3	NC12_CALLGENES_FINAL_7	exon	2309487	2309701	.	+	.	gene_id "NCU00018"; transcript_id "NCU00018T1";
Supercontig_12.3	NC12_CALLGENES_FINAL_7	start_codon	2306535	2306537	.	+	0	gene_id "NCU00018"; transcript_id "NCU00018T0";
Supercontig_12.3	NC12_CALLGENES_FINAL_7	stop_codon	2309344	2309346	.	+	0	gene_id "NCU00018"; transcript_id "NCU00018T0";
Supercontig_12.3	NC12_CALLGENES_FINAL_7	exon	2306105	2306590	.	+	.	gene_id "NCU00018"; transcript_id "NCU00018T0";
Supercontig_12.3	NC12_CALLGENES_FINAL_7	CDS	2306535	2306590	.	+	0	gene_id "NCU00018"; transcript_id "NCU00018T0";
Supercontig_12.3	NC12_CALLGENES_FINAL_7	exon	2306683	2306710	.	+	.	gene_id "NCU00018"; transcript_id "NCU00018T0";
Supercontig_12.3	NC12_CALLGENES_FINAL_7	CDS	2306683	2306710	.	+	1	gene_id "NCU00018"; transcript_id "NCU00018T0";
Supercontig_12.3	NC12_CALLGENES_FINAL_7	exon	2306777	2306832	.	+	.	gene_id "NCU00018"; transcript_id "NCU00018T0";
Supercontig_12.3	NC12_CALLGENES_FINAL_7	CDS	2306777	2306832	.	+	0	gene_id "NCU00018"; transcript_id "NCU00018T0";
Supercontig_12.3	NC12_CALLGENES_FINAL_7	exon	2306887	2307136	.	+	.	gene_id "NCU00018"; transcript_id "NCU00018T0";
Supercontig_12.3	NC12_CALLGENES_FINAL_7	CDS	2306887	2307136	.	+	1	gene_id "NCU00018"; transcript_id "NCU00018T0";
Supercontig_12.3	NC12_CALLGENES_FINAL_7	exon	2307203	2308694	.	+	.	gene_id "NCU00018"; transcript_id "NCU00018T0";
Supercontig_12.3	NC12_CALLGENES_FINAL_7	CDS	2307203	2308694	.	+	0	gene_id "NCU00018"; transcript_id "NCU00018T0";
Supercontig_12.3	NC12_CALLGENES_FINAL_7	exon	2308754	2309826	.	+	.	gene_id "NCU00018"; transcript_id "NCU00018T0";
Supercontig_12.3	NC12_CALLGENES_FINAL_7	CDS	2308754	2309343	.	+	2	gene_id "NCU00018"; transcript_id "NCU00018T0";
Supercontig_12.3	NC12_CALLGENES_FINAL_7	start_codon	2314835	2314837	.	-	0	gene_id "NCU00019"; transcript_id "NCU00019T0";
Supercontig_12.3	NC12_CALLGENES_FINAL_7	stop_codon	2312530	2312532	.	-	0	gene_id "NCU00019"; transcript_id "NCU00019T0";
Supercontig_12.3	NC12_CALLGENES_FINAL_7	exon	2314721	2315645	.	-	.	gene_id "NCU00019"; transcript_id "NCU00019T0";
Supercontig_12.3	NC12_CALLGENES_FINAL_7	CDS	2314721	2314837	.	-	0	gene_id "NCU00019"; transcript_id "NCU00019T0";
Supercontig_12.3	NC12_CALLGENES_FINAL_7	exon	2313592	2314602	.	-	.	gene_id "NCU00019"; transcript_id "NCU00019T0";
Supercontig_12.3	NC12_CALLGENES_FINAL_7	CDS	2313592	2314602	.	-	0	gene_id "NCU00019"; transcript_id "NCU00019T0";
Supercontig_12.3	NC12_CALLGENES_FINAL_7	exon	2312694	2313526	.	-	.	gene_id "NCU00019"; transcript_id "NCU00019T0";
Supercontig_12.3	NC12_CALLGENES_FINAL_7	CDS	2312694	2313526	.	-	0	gene_id "NCU00019"; transcript_id "NCU00019T0";
Supercontig_12.3	NC12_CALLGENES_FINAL_7	exon	2311586	2312635	.	-	.	gene_id "NCU00019"; transcript_id "NCU00019T0";
Supercontig_12.3	NC12_CALLGENES_FINAL_7	CDS	2312533	2312635	.	-	1	gene_id "NCU00019"; transcript_id "NCU00019T0";
Supercontig_12.3	NC12_CALLGENES_FINAL_7	start_codon	2321635	2321637	.	-	0	gene_id "NCU00021"; transcript_id "NCU00021T0";
Supercontig_12.3	NC12_CALLGENES_FINAL_7	stop_codon	2317535	2317537	.	-	0	gene_id "NCU00021"; transcript_id "NCU00021T0";
Supercontig_12.3	NC12_CALLGENES_FINAL_7	exon	2321598	2322094	.	-	.	gene_id "NCU00021"; transcript_id "NCU00021T0";
Supercontig_12.3	NC12_CALLGENES_FINAL_7	CDS	2321598	2321637	.	-	0	gene_id "NCU00021"; transcript_id "NCU00021T0";
Supercontig_12.3	NC12_CALLGENES_FINAL_7	exon	2321240	2321403	.	-	.	gene_id "NCU00021"; transcript_id "NCU00021T0";
Supercontig_12.3	NC12_CALLGENES_FINAL_7	CDS	2321240	2321403	.	-	2	gene_id "NCU00021"; transcript_id "NCU00021T0";
Supercontig_12.3	NC12_CALLGENES_FINAL_7	exon	2316983	2321179	.	-	.	gene_id "NCU00021"; transcript_id "NCU00021T0";
Supercontig_12.3	NC12_CALLGENES_FINAL_7	CDS	2317538	2321179	.	-	0	gene_id "NCU00021"; transcript_id "NCU00021T0";
Supercontig_12.3	NC12_CALLGENES_FINAL_7	start_codon	2322891	2322893	.	+	0	gene_id "NCU00022"; transcript_id "NCU00022T0";
Supercontig_12.3	NC12_CALLGENES_FINAL_7	stop_codon	2325798	2325800	.	+	0	gene_id "NCU00022"; transcript_id "NCU00022T0";
Supercontig_12.3	NC12_CALLGENES_FINAL_7	exon	2322491	2326125	.	+	.	gene_id "NCU00022"; transcript_id "NCU00022T0";
Supercontig_12.3	NC12_CALLGENES_FINAL_7	CDS	2322891	2325797	.	+	0	gene_id "NCU00022"; transcript_id "NCU00022T0";
Supercontig_12.3	NC12_CALLGENES_FINAL_7	start_codon	2330499	2330501	.	+	0	gene_id "NCU00023"; transcript_id "NCU00023T0";
Supercontig_12.3	NC12_CALLGENES_FINAL_7	stop_codon	2332358	2332360	.	+	0	gene_id "NCU00023"; transcript_id "NCU00023T0";
Supercontig_12.3	NC12_CALLGENES_FINAL_7	exon	2329756	2331236	.	+	.	gene_id "NCU00023"; transcript_id "NCU00023T0";
Supercontig_12.3	NC12_CALLGENES_FINAL_7	CDS	2330499	2331236	.	+	0	gene_id "NCU00023"; transcript_id "NCU00023T0";
Supercontig_12.3	NC12_CALLGENES_FINAL_7	exon	2331299	2332744	.	+	.	gene_id "NCU00023"; transcript_id "NCU00023T0";
Supercontig_12.3	NC12_CALLGENES_FINAL_7	CDS	2331299	2332357	.	+	0	gene_id "NCU00023"; transcript_id "NCU00023T0";
Supercontig_12.3	NC12_CALLGENES_FINAL_7	start_codon	2333852	2333854	.	+	0	gene_id "NCU00024"; transcript_id "NCU00024T1";
Supercontig_12.3	NC12_CALLGENES_FINAL_7	stop_codon	2334716	2334718	.	+	0	gene_id "NCU00024"; transcript_id "NCU00024T1";
Supercontig_12.3	NC12_CALLGENES_FINAL_7	exon	2333317	2333445	.	+	.	gene_id "NCU00024"; transcript_id "NCU00024T1";
Supercontig_12.3	NC12_CALLGENES_FINAL_7	exon	2333504	2333632	.	+	.	gene_id "NCU00024"; transcript_id "NCU00024T1";
Supercontig_12.3	NC12_CALLGENES_FINAL_7	exon	2333852	2334301	.	+	.	gene_id "NCU00024"; transcript_id "NCU00024T1";
Supercontig_12.3	NC12_CALLGENES_FINAL_7	CDS	2333852	2334301	.	+	0	gene_id "NCU00024"; transcript_id "NCU00024T1";
Supercontig_12.3	NC12_CALLGENES_FINAL_7	exon	2334485	2335871	.	+	.	gene_id "NCU00024"; transcript_id "NCU00024T1";
Supercontig_12.3	NC12_CALLGENES_FINAL_7	CDS	2334485	2334715	.	+	0	gene_id "NCU00024"; transcript_id "NCU00024T1";
Supercontig_12.3	NC12_CALLGENES_FINAL_7	start_codon	2333852	2333854	.	+	0	gene_id "NCU00024"; transcript_id "NCU00024T0";
Supercontig_12.3	NC12_CALLGENES_FINAL_7	stop_codon	2334716	2334718	.	+	0	gene_id "NCU00024"; transcript_id "NCU00024T0";
Supercontig_12.3	NC12_CALLGENES_FINAL_7	exon	2333317	2333445	.	+	.	gene_id "NCU00024"; transcript_id "NCU00024T0";
Supercontig_12.3	NC12_CALLGENES_FINAL_7	exon	2333504	2334301	.	+	.	gene_id "NCU00024"; transcript_id "NCU00024T0";
Supercontig_12.3	NC12_CALLGENES_FINAL_7	CDS	2333852	2334301	.	+	0	gene_id "NCU00024"; transcript_id "NCU00024T0";
Supercontig_12.3	NC12_CALLGENES_FINAL_7	exon	2334485	2335871	.	+	.	gene_id "NCU00024"; transcript_id "NCU00024T0";
Supercontig_12.3	NC12_CALLGENES_FINAL_7	CDS	2334485	2334715	.	+	0	gene_id "NCU00024"; transcript_id "NCU00024T0";
Supercontig_12.3	NC12_CALLGENES_FINAL_7	start_codon	2337620	2337622	.	-	0	gene_id "NCU00025"; transcript_id "NCU00025T0";
Supercontig_12.3	NC12_CALLGENES_FINAL_7	stop_codon	2336196	2336198	.	-	0	gene_id "NCU00025"; transcript_id "NCU00025T0";
Supercontig_12.3	NC12_CALLGENES_FINAL_7	exon	2337527	2338115	.	-	.	gene_id "NCU00025"; transcript_id "NCU00025T0";
Supercontig_12.3	NC12_CALLGENES_FINAL_7	CDS	2337527	2337622	.	-	0	gene_id "NCU00025"; transcript_id "NCU00025T0";
Supercontig_12.3	NC12_CALLGENES_FINAL_7	exon	2336535	2337430	.	-	.	gene_id "NCU00025"; transcript_id "NCU00025T0";
Supercontig_12.3	NC12_CALLGENES_FINAL_7	CDS	2336535	2337430	.	-	0	gene_id "NCU00025"; transcript_id "NCU00025T0";
Supercontig_12.3	NC12_CALLGENES_FINAL_7	exon	2335819	2336460	.	-	.	gene_id "NCU00025"; transcript_id "NCU00025T0";
Supercontig_12.3	NC12_CALLGENES_FINAL_7	CDS	2336199	2336460	.	-	1	gene_id "NCU00025"; transcript_id "NCU00025T0";
Supercontig_12.3	NC12_CALLGENES_FINAL_7	start_codon	2339977	2339979	.	-	0	gene_id "NCU00026"; transcript_id "NCU00026T0";
Supercontig_12.3	NC12_CALLGENES_FINAL_7	stop_codon	2338885	2338887	.	-	0	gene_id "NCU00026"; transcript_id "NCU00026T0";
Supercontig_12.3	NC12_CALLGENES_FINAL_7	exon	2338446	2340872	.	-	.	gene_id "NCU00026"; transcript_id "NCU00026T0";
Supercontig_12.3	NC12_CALLGENES_FINAL_7	CDS	2338888	2339979	.	-	0	gene_id "NCU00026"; transcript_id "NCU00026T0";
Supercontig_12.3	NC12_CALLGENES_FINAL_7	start_codon	2341059	2341061	.	+	0	gene_id "NCU00027"; transcript_id "NCU00027T0";
Supercontig_12.3	NC12_CALLGENES_FINAL_7	stop_codon	2341728	2341730	.	+	0	gene_id "NCU00027"; transcript_id "NCU00027T0";
Supercontig_12.3	NC12_CALLGENES_FINAL_7	exon	2341059	2343300	.	+	.	gene_id "NCU00027"; transcript_id "NCU00027T0";
Supercontig_12.3	NC12_CALLGENES_FINAL_7	CDS	2341059	2341727	.	+	0	gene_id "NCU00027"; transcript_id "NCU00027T0";
Supercontig_12.3	NC12_CALLGENES_FINAL_7	start_codon	2343593	2343595	.	-	0	gene_id "NCU00028"; transcript_id "NCU00028T1";
Supercontig_12.3	NC12_CALLGENES_FINAL_7	stop_codon	2342052	2342054	.	-	0	gene_id "NCU00028"; transcript_id "NCU00028T1";
Supercontig_12.3	NC12_CALLGENES_FINAL_7	exon	2343838	2344025	.	-	.	gene_id "NCU00028"; transcript_id "NCU00028T1";
Supercontig_12.3	NC12_CALLGENES_FINAL_7	exon	2343508	2343603	.	-	.	gene_id "NCU00028"; transcript_id "NCU00028T1";
Supercontig_12.3	NC12_CALLGENES_FINAL_7	CDS	2343508	2343595	.	-	0	gene_id "NCU00028"; transcript_id "NCU00028T1";
Supercontig_12.3	NC12_CALLGENES_FINAL_7	exon	2343204	2343258	.	-	.	gene_id "NCU00028"; transcript_id "NCU00028T1";
Supercontig_12.3	NC12_CALLGENES_FINAL_7	CDS	2343204	2343258	.	-	2	gene_id "NCU00028"; transcript_id "NCU00028T1";
Supercontig_12.3	NC12_CALLGENES_FINAL_7	exon	2342227	2342988	.	-	.	gene_id "NCU00028"; transcript_id "NCU00028T1";
Supercontig_12.3	NC12_CALLGENES_FINAL_7	CDS	2342227	2342988	.	-	1	gene_id "NCU00028"; transcript_id "NCU00028T1";
Supercontig_12.3	NC12_CALLGENES_FINAL_7	exon	2341315	2342148	.	-	.	gene_id "NCU00028"; transcript_id "NCU00028T1";
Supercontig_12.3	NC12_CALLGENES_FINAL_7	CDS	2342055	2342148	.	-	1	gene_id "NCU00028"; transcript_id "NCU00028T1";
Supercontig_12.3	NC12_CALLGENES_FINAL_7	start_codon	2343593	2343595	.	-	0	gene_id "NCU00028"; transcript_id "NCU00028T0";
Supercontig_12.3	NC12_CALLGENES_FINAL_7	stop_codon	2341892	2341894	.	-	0	gene_id "NCU00028"; transcript_id "NCU00028T0";
Supercontig_12.3	NC12_CALLGENES_FINAL_7	exon	2343508	2343860	.	-	.	gene_id "NCU00028"; transcript_id "NCU00028T0";
Supercontig_12.3	NC12_CALLGENES_FINAL_7	CDS	2343508	2343595	.	-	0	gene_id "NCU00028"; transcript_id "NCU00028T0";
Supercontig_12.3	NC12_CALLGENES_FINAL_7	exon	2343204	2343258	.	-	.	gene_id "NCU00028"; transcript_id "NCU00028T0";
Supercontig_12.3	NC12_CALLGENES_FINAL_7	CDS	2343204	2343258	.	-	2	gene_id "NCU00028"; transcript_id "NCU00028T0";
Supercontig_12.3	NC12_CALLGENES_FINAL_7	exon	2342227	2342988	.	-	.	gene_id "NCU00028"; transcript_id "NCU00028T0";
Supercontig_12.3	NC12_CALLGENES_FINAL_7	CDS	2342227	2342988	.	-	1	gene_id "NCU00028"; transcript_id "NCU00028T0";
Supercontig_12.3	NC12_CALLGENES_FINAL_7	exon	2342056	2342148	.	-	.	gene_id "NCU00028"; transcript_id "NCU00028T0";
Supercontig_12.3	NC12_CALLGENES_FINAL_7	CDS	2342056	2342148	.	-	1	gene_id "NCU00028"; transcript_id "NCU00028T0";
Supercontig_12.3	NC12_CALLGENES_FINAL_7	exon	2341215	2341988	.	-	.	gene_id "NCU00028"; transcript_id "NCU00028T0";
Supercontig_12.3	NC12_CALLGENES_FINAL_7	CDS	2341895	2341988	.	-	1	gene_id "NCU00028"; transcript_id "NCU00028T0";
Supercontig_12.3	NC12_CALLGENES_FINAL_7	start_codon	2346134	2346136	.	-	0	gene_id "NCU00029"; transcript_id "NCU00029T0";
Supercontig_12.3	NC12_CALLGENES_FINAL_7	stop_codon	2344426	2344428	.	-	0	gene_id "NCU00029"; transcript_id "NCU00029T0";
Supercontig_12.3	NC12_CALLGENES_FINAL_7	exon	2346073	2347010	.	-	.	gene_id "NCU00029"; transcript_id "NCU00029T0";
Supercontig_12.3	NC12_CALLGENES_FINAL_7	CDS	2346073	2346136	.	-	0	gene_id "NCU00029"; transcript_id "NCU00029T0";
Supercontig_12.3	NC12_CALLGENES_FINAL_7	exon	2345859	2345989	.	-	.	gene_id "NCU00029"; transcript_id "NCU00029T0";
Supercontig_12.3	NC12_CALLGENES_FINAL_7	CDS	2345859	2345989	.	-	2	gene_id "NCU00029"; transcript_id "NCU00029T0";
Supercontig_12.3	NC12_CALLGENES_FINAL_7	exon	2344043	2345775	.	-	.	gene_id "NCU00029"; transcript_id "NCU00029T0";
Supercontig_12.3	NC12_CALLGENES_FINAL_7	CDS	2344429	2345775	.	-	0	gene_id "NCU00029"; transcript_id "NCU00029T0";
Supercontig_12.3	NC12_CALLGENES_FINAL_7	start_codon	2347815	2347817	.	+	0	gene_id "NCU00030"; transcript_id "NCU00030T0";
Supercontig_12.3	NC12_CALLGENES_FINAL_7	stop_codon	2348811	2348813	.	+	0	gene_id "NCU00030"; transcript_id "NCU00030T0";
Supercontig_12.3	NC12_CALLGENES_FINAL_7	exon	2347460	2349182	.	+	.	gene_id "NCU00030"; transcript_id "NCU00030T0";
Supercontig_12.3	NC12_CALLGENES_FINAL_7	CDS	2347815	2348810	.	+	0	gene_id "NCU00030"; transcript_id "NCU00030T0";
Supercontig_12.3	NC12_CALLGENES_FINAL_7	start_codon	2350450	2350452	.	-	0	gene_id "NCU00031"; transcript_id "NCU00031T0";
Supercontig_12.3	NC12_CALLGENES_FINAL_7	stop_codon	2349903	2349905	.	-	0	gene_id "NCU00031"; transcript_id "NCU00031T0";
Supercontig_12.3	NC12_CALLGENES_FINAL_7	exon	2350435	2350549	.	-	.	gene_id "NCU00031"; transcript_id "NCU00031T0";
Supercontig_12.3	NC12_CALLGENES_FINAL_7	CDS	2350435	2350452	.	-	0	gene_id "NCU00031"; transcript_id "NCU00031T0";
Supercontig_12.3	NC12_CALLGENES_FINAL_7	exon	2349854	2350112	.	-	.	gene_id "NCU00031"; transcript_id "NCU00031T0";
Supercontig_12.3	NC12_CALLGENES_FINAL_7	CDS	2349906	2350112	.	-	0	gene_id "NCU00031"; transcript_id "NCU00031T0";
Supercontig_12.3	NC12_CALLGENES_FINAL_7	exon	2349332	2349751	.	-	.	gene_id "NCU00031"; transcript_id "NCU00031T0";
Supercontig_12.3	NC12_CALLGENES_FINAL_7	start_codon	2354526	2354528	.	-	0	gene_id "NCU00032"; transcript_id "NCU00032T0";
Supercontig_12.3	NC12_CALLGENES_FINAL_7	stop_codon	2352297	2352299	.	-	0	gene_id "NCU00032"; transcript_id "NCU00032T0";
Supercontig_12.3	NC12_CALLGENES_FINAL_7	exon	2351255	2354862	.	-	.	gene_id "NCU00032"; transcript_id "NCU00032T0";
Supercontig_12.3	NC12_CALLGENES_FINAL_7	CDS	2352300	2354528	.	-	0	gene_id "NCU00032"; transcript_id "NCU00032T0";
Supercontig_12.3	NC12_CALLGENES_FINAL_7	start_codon	2355340	2355342	.	+	0	gene_id "NCU00033"; transcript_id "NCU00033T0";
Supercontig_12.3	NC12_CALLGENES_FINAL_7	stop_codon	2355845	2355847	.	+	0	gene_id "NCU00033"; transcript_id "NCU00033T0";
Supercontig_12.3	NC12_CALLGENES_FINAL_7	exon	2355176	2355374	.	+	.	gene_id "NCU00033"; transcript_id "NCU00033T0";
Supercontig_12.3	NC12_CALLGENES_FINAL_7	CDS	2355340	2355374	.	+	0	gene_id "NCU00033"; transcript_id "NCU00033T0";
Supercontig_12.3	NC12_CALLGENES_FINAL_7	exon	2355433	2356222	.	+	.	gene_id "NCU00033"; transcript_id "NCU00033T0";
Supercontig_12.3	NC12_CALLGENES_FINAL_7	CDS	2355433	2355844	.	+	1	gene_id "NCU00033"; transcript_id "NCU00033T0";
Supercontig_12.3	NC12_CALLGENES_FINAL_7	start_codon	2356558	2356560	.	+	0	gene_id "NCU00034"; transcript_id "NCU00034T1";
Supercontig_12.3	NC12_CALLGENES_FINAL_7	stop_codon	2357729	2357731	.	+	0	gene_id "NCU00034"; transcript_id "NCU00034T1";
Supercontig_12.3	NC12_CALLGENES_FINAL_7	exon	2356311	2356607	.	+	.	gene_id "NCU00034"; transcript_id "NCU00034T1";
Supercontig_12.3	NC12_CALLGENES_FINAL_7	CDS	2356558	2356607	.	+	0	gene_id "NCU00034"; transcript_id "NCU00034T1";
Supercontig_12.3	NC12_CALLGENES_FINAL_7	exon	2356978	2357859	.	+	.	gene_id "NCU00034"; transcript_id "NCU00034T1";
Supercontig_12.3	NC12_CALLGENES_FINAL_7	CDS	2356978	2357728	.	+	1	gene_id "NCU00034"; transcript_id "NCU00034T1";
Supercontig_12.3	NC12_CALLGENES_FINAL_7	start_codon	2356790	2356792	.	+	0	gene_id "NCU00034"; transcript_id "NCU00034T0";
Supercontig_12.3	NC12_CALLGENES_FINAL_7	stop_codon	2357729	2357731	.	+	0	gene_id "NCU00034"; transcript_id "NCU00034T0";
Supercontig_12.3	NC12_CALLGENES_FINAL_7	exon	2356584	2357834	.	+	.	gene_id "NCU00034"; transcript_id "NCU00034T0";
Supercontig_12.3	NC12_CALLGENES_FINAL_7	CDS	2356790	2357728	.	+	0	gene_id "NCU00034"; transcript_id "NCU00034T0";
Supercontig_12.3	NC12_CALLGENES_FINAL_7	start_codon	2359935	2359937	.	-	0	gene_id "NCU00035"; transcript_id "NCU00035T1";
Supercontig_12.3	NC12_CALLGENES_FINAL_7	stop_codon	2358051	2358053	.	-	0	gene_id "NCU00035"; transcript_id "NCU00035T1";
Supercontig_12.3	NC12_CALLGENES_FINAL_7	exon	2360146	2360336	.	-	.	gene_id "NCU00035"; transcript_id "NCU00035T1";
Supercontig_12.3	NC12_CALLGENES_FINAL_7	exon	2359646	2359970	.	-	.	gene_id "NCU00035"; transcript_id "NCU00035T1";
Supercontig_12.3	NC12_CALLGENES_FINAL_7	CDS	2359646	2359937	.	-	0	gene_id "NCU00035"; transcript_id "NCU00035T1";
Supercontig_12.3	NC12_CALLGENES_FINAL_7	exon	2359537	2359577	.	-	.	gene_id "NCU00035"; transcript_id "NCU00035T1";
Supercontig_12.3	NC12_CALLGENES_FINAL_7	CDS	2359537	2359577	.	-	2	gene_id "NCU00035"; transcript_id "NCU00035T1";
Supercontig_12.3	NC12_CALLGENES_FINAL_7	exon	2358409	2359447	.	-	.	gene_id "NCU00035"; transcript_id "NCU00035T1";
Supercontig_12.3	NC12_CALLGENES_FINAL_7	CDS	2358409	2359447	.	-	0	gene_id "NCU00035"; transcript_id "NCU00035T1";
Supercontig_12.3	NC12_CALLGENES_FINAL_7	exon	2357727	2358304	.	-	.	gene_id "NCU00035"; transcript_id "NCU00035T1";
Supercontig_12.3	NC12_CALLGENES_FINAL_7	CDS	2358054	2358304	.	-	2	gene_id "NCU00035"; transcript_id "NCU00035T1";
Supercontig_12.3	NC12_CALLGENES_FINAL_7	start_codon	2359935	2359937	.	-	0	gene_id "NCU00035"; transcript_id "NCU00035T0";
Supercontig_12.3	NC12_CALLGENES_FINAL_7	stop_codon	2358051	2358053	.	-	0	gene_id "NCU00035"; transcript_id "NCU00035T0";
Supercontig_12.3	NC12_CALLGENES_FINAL_7	exon	2359646	2360336	.	-	.	gene_id "NCU00035"; transcript_id "NCU00035T0";
Supercontig_12.3	NC12_CALLGENES_FINAL_7	CDS	2359646	2359937	.	-	0	gene_id "NCU00035"; transcript_id "NCU00035T0";
Supercontig_12.3	NC12_CALLGENES_FINAL_7	exon	2359537	2359577	.	-	.	gene_id "NCU00035"; transcript_id "NCU00035T0";
Supercontig_12.3	NC12_CALLGENES_FINAL_7	CDS	2359537	2359577	.	-	2	gene_id "NCU00035"; transcript_id "NCU00035T0";
Supercontig_12.3	NC12_CALLGENES_FINAL_7	exon	2358409	2359447	.	-	.	gene_id "NCU00035"; transcript_id "NCU00035T0";
Supercontig_12.3	NC12_CALLGENES_FINAL_7	CDS	2358409	2359447	.	-	0	gene_id "NCU00035"; transcript_id "NCU00035T0";
Supercontig_12.3	NC12_CALLGENES_FINAL_7	exon	2357727	2358304	.	-	.	gene_id "NCU00035"; transcript_id "NCU00035T0";
Supercontig_12.3	NC12_CALLGENES_FINAL_7	CDS	2358054	2358304	.	-	2	gene_id "NCU00035"; transcript_id "NCU00035T0";
Supercontig_12.3	NC12_CALLGENES_FINAL_7	start_codon	2362213	2362215	.	+	0	gene_id "NCU00037"; transcript_id "NCU00037T0";
Supercontig_12.3	NC12_CALLGENES_FINAL_7	stop_codon	2364374	2364376	.	+	0	gene_id "NCU00037"; transcript_id "NCU00037T0";
Supercontig_12.3	NC12_CALLGENES_FINAL_7	exon	2361684	2361768	.	+	.	gene_id "NCU00037"; transcript_id "NCU00037T0";
Supercontig_12.3	NC12_CALLGENES_FINAL_7	exon	2361829	2362345	.	+	.	gene_id "NCU00037"; transcript_id "NCU00037T0";
Supercontig_12.3	NC12_CALLGENES_FINAL_7	CDS	2362213	2362345	.	+	0	gene_id "NCU00037"; transcript_id "NCU00037T0";
Supercontig_12.3	NC12_CALLGENES_FINAL_7	exon	2362427	2362542	.	+	.	gene_id "NCU00037"; transcript_id "NCU00037T0";
Supercontig_12.3	NC12_CALLGENES_FINAL_7	CDS	2362427	2362542	.	+	2	gene_id "NCU00037"; transcript_id "NCU00037T0";
Supercontig_12.3	NC12_CALLGENES_FINAL_7	exon	2362598	2364743	.	+	.	gene_id "NCU00037"; transcript_id "NCU00037T0";
Supercontig_12.3	NC12_CALLGENES_FINAL_7	CDS	2362598	2364373	.	+	0	gene_id "NCU00037"; transcript_id "NCU00037T0";
Supercontig_12.3	NC12_CALLGENES_FINAL_7	start_codon	2361952	2361954	.	+	0	gene_id "NCU00037"; transcript_id "NCU00037T1";
Supercontig_12.3	NC12_CALLGENES_FINAL_7	stop_codon	2364374	2364376	.	+	0	gene_id "NCU00037"; transcript_id "NCU00037T1";
Supercontig_12.3	NC12_CALLGENES_FINAL_7	exon	2361684	2361768	.	+	.	gene_id "NCU00037"; transcript_id "NCU00037T1";
Supercontig_12.3	NC12_CALLGENES_FINAL_7	exon	2361829	2362039	.	+	.	gene_id "NCU00037"; transcript_id "NCU00037T1";
Supercontig_12.3	NC12_CALLGENES_FINAL_7	CDS	2361952	2362039	.	+	0	gene_id "NCU00037"; transcript_id "NCU00037T1";
Supercontig_12.3	NC12_CALLGENES_FINAL_7	exon	2362427	2362542	.	+	.	gene_id "NCU00037"; transcript_id "NCU00037T1";
Supercontig_12.3	NC12_CALLGENES_FINAL_7	CDS	2362427	2362542	.	+	2	gene_id "NCU00037"; transcript_id "NCU00037T1";
Supercontig_12.3	NC12_CALLGENES_FINAL_7	exon	2362598	2364743	.	+	.	gene_id "NCU00037"; transcript_id "NCU00037T1";
Supercontig_12.3	NC12_CALLGENES_FINAL_7	CDS	2362598	2364373	.	+	0	gene_id "NCU00037"; transcript_id "NCU00037T1";
Supercontig_12.3	NC12_CALLGENES_FINAL_7	start_codon	2366729	2366731	.	-	0	gene_id "NCU00038"; transcript_id "NCU00038T0";
Supercontig_12.3	NC12_CALLGENES_FINAL_7	stop_codon	2365188	2365190	.	-	0	gene_id "NCU00038"; transcript_id "NCU00038T0";
Supercontig_12.3	NC12_CALLGENES_FINAL_7	exon	2365368	2366731	.	-	.	gene_id "NCU00038"; transcript_id "NCU00038T0";
Supercontig_12.3	NC12_CALLGENES_FINAL_7	CDS	2365368	2366731	.	-	0	gene_id "NCU00038"; transcript_id "NCU00038T0";
Supercontig_12.3	NC12_CALLGENES_FINAL_7	exon	2365188	2365242	.	-	.	gene_id "NCU00038"; transcript_id "NCU00038T0";
Supercontig_12.3	NC12_CALLGENES_FINAL_7	CDS	2365191	2365242	.	-	1	gene_id "NCU00038"; transcript_id "NCU00038T0";
Supercontig_12.3	NC12_CALLGENES_FINAL_7	start_codon	2370696	2370698	.	-	0	gene_id "NCU00039"; transcript_id "NCU00039T0";
Supercontig_12.3	NC12_CALLGENES_FINAL_7	stop_codon	2368758	2368760	.	-	0	gene_id "NCU00039"; transcript_id "NCU00039T0";
Supercontig_12.3	NC12_CALLGENES_FINAL_7	exon	2370122	2371313	.	-	.	gene_id "NCU00039"; transcript_id "NCU00039T0";
Supercontig_12.3	NC12_CALLGENES_FINAL_7	CDS	2370122	2370698	.	-	0	gene_id "NCU00039"; transcript_id "NCU00039T0";
Supercontig_12.3	NC12_CALLGENES_FINAL_7	exon	2368758	2370049	.	-	.	gene_id "NCU00039"; transcript_id "NCU00039T0";
Supercontig_12.3	NC12_CALLGENES_FINAL_7	CDS	2368761	2370049	.	-	2	gene_id "NCU00039"; transcript_id "NCU00039T0";
Supercontig_12.3	NC12_CALLGENES_FINAL_7	start_codon	2377519	2377521	.	-	0	gene_id "NCU00040"; transcript_id "NCU00040T0";
Supercontig_12.3	NC12_CALLGENES_FINAL_7	stop_codon	2374110	2374112	.	-	0	gene_id "NCU00040"; transcript_id "NCU00040T0";
Supercontig_12.3	NC12_CALLGENES_FINAL_7	exon	2377519	2377997	.	-	.	gene_id "NCU00040"; transcript_id "NCU00040T0";
Supercontig_12.3	NC12_CALLGENES_FINAL_7	CDS	2377519	2377521	.	-	0	gene_id "NCU00040"; transcript_id "NCU00040T0";
Supercontig_12.3	NC12_CALLGENES_FINAL_7	exon	2373641	2377286	.	-	.	gene_id "NCU00040"; transcript_id "NCU00040T0";
Supercontig_12.3	NC12_CALLGENES_FINAL_7	CDS	2374113	2377286	.	-	0	gene_id "NCU00040"; transcript_id "NCU00040T0";
Supercontig_12.3	NC12_CALLGENES_FINAL_7	start_codon	2380065	2380067	.	+	0	gene_id "NCU00041"; transcript_id "NCU00041T0";
Supercontig_12.3	NC12_CALLGENES_FINAL_7	stop_codon	2380439	2380441	.	+	0	gene_id "NCU00041"; transcript_id "NCU00041T0";
Supercontig_12.3	NC12_CALLGENES_FINAL_7	exon	2379374	2379553	.	+	.	gene_id "NCU00041"; transcript_id "NCU00041T0";
Supercontig_12.3	NC12_CALLGENES_FINAL_7	exon	2379869	2380225	.	+	.	gene_id "NCU00041"; transcript_id "NCU00041T0";
Supercontig_12.3	NC12_CALLGENES_FINAL_7	CDS	2380065	2380225	.	+	0	gene_id "NCU00041"; transcript_id "NCU00041T0";
Supercontig_12.3	NC12_CALLGENES_FINAL_7	exon	2380321	2381129	.	+	.	gene_id "NCU00041"; transcript_id "NCU00041T0";
Supercontig_12.3	NC12_CALLGENES_FINAL_7	CDS	2380321	2380438	.	+	1	gene_id "NCU00041"; transcript_id "NCU00041T0";
Supercontig_12.3	NC12_CALLGENES_FINAL_7	start_codon	2381574	2381576	.	+	0	gene_id "NCU00042"; transcript_id "NCU00042T0";
Supercontig_12.3	NC12_CALLGENES_FINAL_7	stop_codon	2382568	2382570	.	+	0	gene_id "NCU00042"; transcript_id "NCU00042T0";
Supercontig_12.3	NC12_CALLGENES_FINAL_7	exon	2381418	2381678	.	+	.	gene_id "NCU00042"; transcript_id "NCU00042T0";
Supercontig_12.3	NC12_CALLGENES_FINAL_7	CDS	2381574	2381678	.	+	0	gene_id "NCU00042"; transcript_id "NCU00042T0";
Supercontig_12.3	NC12_CALLGENES_FINAL_7	exon	2381920	2382910	.	+	.	gene_id "NCU00042"; transcript_id "NCU00042T0";
Supercontig_12.3	NC12_CALLGENES_FINAL_7	CDS	2381920	2382567	.	+	0	gene_id "NCU00042"; transcript_id "NCU00042T0";
Supercontig_12.3	NC12_CALLGENES_FINAL_7	start_codon	2386215	2386217	.	-	0	gene_id "NCU00043"; transcript_id "NCU00043T0";
Supercontig_12.3	NC12_CALLGENES_FINAL_7	stop_codon	2384957	2384959	.	-	0	gene_id "NCU00043"; transcript_id "NCU00043T0";
Supercontig_12.3	NC12_CALLGENES_FINAL_7	exon	2386524	2387486	.	-	.	gene_id "NCU00043"; transcript_id "NCU00043T0";
Supercontig_12.3	NC12_CALLGENES_FINAL_7	exon	2386038	2386375	.	-	.	gene_id "NCU00043"; transcript_id "NCU00043T0";
Supercontig_12.3	NC12_CALLGENES_FINAL_7	CDS	2386038	2386217	.	-	0	gene_id "NCU00043"; transcript_id "NCU00043T0";
Supercontig_12.3	NC12_CALLGENES_FINAL_7	exon	2385533	2385934	.	-	.	gene_id "NCU00043"; transcript_id "NCU00043T0";
Supercontig_12.3	NC12_CALLGENES_FINAL_7	CDS	2385533	2385934	.	-	0	gene_id "NCU00043"; transcript_id "NCU00043T0";
Supercontig_12.3	NC12_CALLGENES_FINAL_7	exon	2385153	2385452	.	-	.	gene_id "NCU00043"; transcript_id "NCU00043T0";
Supercontig_12.3	NC12_CALLGENES_FINAL_7	CDS	2385153	2385452	.	-	0	gene_id "NCU00043"; transcript_id "NCU00043T0";
Supercontig_12.3	NC12_CALLGENES_FINAL_7	exon	2385062	2385090	.	-	.	gene_id "NCU00043"; transcript_id "NCU00043T0";
Supercontig_12.3	NC12_CALLGENES_FINAL_7	CDS	2385062	2385090	.	-	0	gene_id "NCU00043"; transcript_id "NCU00043T0";
Supercontig_12.3	NC12_CALLGENES_FINAL_7	exon	2383779	2384972	.	-	.	gene_id "NCU00043"; transcript_id "NCU00043T0";
Supercontig_12.3	NC12_CALLGENES_FINAL_7	CDS	2384960	2384972	.	-	1	gene_id "NCU00043"; transcript_id "NCU00043T0";
Supercontig_12.3	NC12_CALLGENES_FINAL_7	start_codon	2396342	2396344	.	-	0	gene_id "NCU00045"; transcript_id "NCU00045T0";
Supercontig_12.3	NC12_CALLGENES_FINAL_7	stop_codon	2392503	2392505	.	-	0	gene_id "NCU00045"; transcript_id "NCU00045T0";
Supercontig_12.3	NC12_CALLGENES_FINAL_7	exon	2393838	2396619	.	-	.	gene_id "NCU00045"; transcript_id "NCU00045T0";
Supercontig_12.3	NC12_CALLGENES_FINAL_7	CDS	2393838	2396344	.	-	0	gene_id "NCU00045"; transcript_id "NCU00045T0";
Supercontig_12.3	NC12_CALLGENES_FINAL_7	exon	2392332	2393781	.	-	.	gene_id "NCU00045"; transcript_id "NCU00045T0";
Supercontig_12.3	NC12_CALLGENES_FINAL_7	CDS	2392506	2393781	.	-	1	gene_id "NCU00045"; transcript_id "NCU00045T0";
Supercontig_12.3	NC12_CALLGENES_FINAL_7	start_codon	2401851	2401853	.	-	0	gene_id "NCU00046"; transcript_id "NCU00046T1";
Supercontig_12.3	NC12_CALLGENES_FINAL_7	stop_codon	2399202	2399204	.	-	0	gene_id "NCU00046"; transcript_id "NCU00046T1";
Supercontig_12.3	NC12_CALLGENES_FINAL_7	exon	2403125	2403722	.	-	.	gene_id "NCU00046"; transcript_id "NCU00046T1";
Supercontig_12.3	NC12_CALLGENES_FINAL_7	exon	2401812	2402059	.	-	.	gene_id "NCU00046"; transcript_id "NCU00046T1";
Supercontig_12.3	NC12_CALLGENES_FINAL_7	CDS	2401812	2401853	.	-	0	gene_id "NCU00046"; transcript_id "NCU00046T1";
Supercontig_12.3	NC12_CALLGENES_FINAL_7	exon	2398123	2401730	.	-	.	gene_id "NCU00046"; transcript_id "NCU00046T1";
Supercontig_12.3	NC12_CALLGENES_FINAL_7	CDS	2399205	2401730	.	-	0	gene_id "NCU00046"; transcript_id "NCU00046T1";
Supercontig_12.3	NC12_CALLGENES_FINAL_7	start_codon	2401851	2401853	.	-	0	gene_id "NCU00046"; transcript_id "NCU00046T0";
Supercontig_12.3	NC12_CALLGENES_FINAL_7	stop_codon	2399202	2399204	.	-	0	gene_id "NCU00046"; transcript_id "NCU00046T0";
Supercontig_12.3	NC12_CALLGENES_FINAL_7	exon	2401812	2402931	.	-	.	gene_id "NCU00046"; transcript_id "NCU00046T0";
Supercontig_12.3	NC12_CALLGENES_FINAL_7	CDS	2401812	2401853	.	-	0	gene_id "NCU00046"; transcript_id "NCU00046T0";
Supercontig_12.3	NC12_CALLGENES_FINAL_7	exon	2398123	2401730	.	-	.	gene_id "NCU00046"; transcript_id "NCU00046T0";
Supercontig_12.3	NC12_CALLGENES_FINAL_7	CDS	2399205	2401730	.	-	0	gene_id "NCU00046"; transcript_id "NCU00046T0";
Supercontig_12.3	NC12_CALLGENES_FINAL_7	start_codon	2402848	2402850	.	+	0	gene_id "NCU00047"; transcript_id "NCU00047T0";
Supercontig_12.3	NC12_CALLGENES_FINAL_7	stop_codon	2403754	2403756	.	+	0	gene_id "NCU00047"; transcript_id "NCU00047T0";
Supercontig_12.3	NC12_CALLGENES_FINAL_7	exon	2402848	2403199	.	+	.	gene_id "NCU00047"; transcript_id "NCU00047T0";
Supercontig_12.3	NC12_CALLGENES_FINAL_7	CDS	2402848	2403199	.	+	0	gene_id "NCU00047"; transcript_id "NCU00047T0";
Supercontig_12.3	NC12_CALLGENES_FINAL_7	exon	2403581	2403756	.	+	.	gene_id "NCU00047"; transcript_id "NCU00047T0";
Supercontig_12.3	NC12_CALLGENES_FINAL_7	CDS	2403581	2403753	.	+	2	gene_id "NCU00047"; transcript_id "NCU00047T0";
Supercontig_12.3	NC12_CALLGENES_FINAL_7	start_codon	2407638	2407640	.	+	0	gene_id "NCU00048"; transcript_id "NCU00048T0";
Supercontig_12.3	NC12_CALLGENES_FINAL_7	stop_codon	2408631	2408633	.	+	0	gene_id "NCU00048"; transcript_id "NCU00048T0";
Supercontig_12.3	NC12_CALLGENES_FINAL_7	exon	2407638	2407652	.	+	.	gene_id "NCU00048"; transcript_id "NCU00048T0";
Supercontig_12.3	NC12_CALLGENES_FINAL_7	CDS	2407638	2407652	.	+	0	gene_id "NCU00048"; transcript_id "NCU00048T0";
Supercontig_12.3	NC12_CALLGENES_FINAL_7	exon	2407759	2407855	.	+	.	gene_id "NCU00048"; transcript_id "NCU00048T0";
Supercontig_12.3	NC12_CALLGENES_FINAL_7	CDS	2407759	2407855	.	+	0	gene_id "NCU00048"; transcript_id "NCU00048T0";
Supercontig_12.3	NC12_CALLGENES_FINAL_7	exon	2408317	2408400	.	+	.	gene_id "NCU00048"; transcript_id "NCU00048T0";
Supercontig_12.3	NC12_CALLGENES_FINAL_7	CDS	2408317	2408400	.	+	2	gene_id "NCU00048"; transcript_id "NCU00048T0";
Supercontig_12.3	NC12_CALLGENES_FINAL_7	exon	2408485	2408633	.	+	.	gene_id "NCU00048"; transcript_id "NCU00048T0";
Supercontig_12.3	NC12_CALLGENES_FINAL_7	CDS	2408485	2408630	.	+	2	gene_id "NCU00048"; transcript_id "NCU00048T0";
Supercontig_12.3	NC12_CALLGENES_FINAL_7	start_codon	2415380	2415382	.	-	0	gene_id "NCU00050"; transcript_id "NCU00050T0";
Supercontig_12.3	NC12_CALLGENES_FINAL_7	stop_codon	2413998	2414000	.	-	0	gene_id "NCU00050"; transcript_id "NCU00050T0";
Supercontig_12.3	NC12_CALLGENES_FINAL_7	exon	2415322	2415726	.	-	.	gene_id "NCU00050"; transcript_id "NCU00050T0";
Supercontig_12.3	NC12_CALLGENES_FINAL_7	CDS	2415322	2415382	.	-	0	gene_id "NCU00050"; transcript_id "NCU00050T0";
Supercontig_12.3	NC12_CALLGENES_FINAL_7	exon	2413211	2415217	.	-	.	gene_id "NCU00050"; transcript_id "NCU00050T0";
Supercontig_12.3	NC12_CALLGENES_FINAL_7	CDS	2414001	2415217	.	-	2	gene_id "NCU00050"; transcript_id "NCU00050T0";
Supercontig_12.3	NC12_CALLGENES_FINAL_7	start_codon	2416838	2416840	.	+	0	gene_id "NCU00051"; transcript_id "NCU00051T0";
Supercontig_12.3	NC12_CALLGENES_FINAL_7	stop_codon	2417936	2417938	.	+	0	gene_id "NCU00051"; transcript_id "NCU00051T0";
Supercontig_12.3	NC12_CALLGENES_FINAL_7	exon	2416517	2418227	.	+	.	gene_id "NCU00051"; transcript_id "NCU00051T0";
Supercontig_12.3	NC12_CALLGENES_FINAL_7	CDS	2416838	2417935	.	+	0	gene_id "NCU00051"; transcript_id "NCU00051T0";
Supercontig_12.3	NC12_CALLGENES_FINAL_7	start_codon	2421090	2421092	.	-	0	gene_id "NCU00052"; transcript_id "NCU00052T0";
Supercontig_12.3	NC12_CALLGENES_FINAL_7	stop_codon	2419074	2419076	.	-	0	gene_id "NCU00052"; transcript_id "NCU00052T0";
Supercontig_12.3	NC12_CALLGENES_FINAL_7	exon	2420723	2421092	.	-	.	gene_id "NCU00052"; transcript_id "NCU00052T0";
Supercontig_12.3	NC12_CALLGENES_FINAL_7	CDS	2420723	2421092	.	-	0	gene_id "NCU00052"; transcript_id "NCU00052T0";
Supercontig_12.3	NC12_CALLGENES_FINAL_7	exon	2418803	2420626	.	-	.	gene_id "NCU00052"; transcript_id "NCU00052T0";
Supercontig_12.3	NC12_CALLGENES_FINAL_7	CDS	2419077	2420626	.	-	2	gene_id "NCU00052"; transcript_id "NCU00052T0";
Supercontig_12.3	NC12_CALLGENES_FINAL_7	start_codon	2447284	2447286	.	+	0	gene_id "NCU00054"; transcript_id "NCU00054T0";
Supercontig_12.3	NC12_CALLGENES_FINAL_7	stop_codon	2449466	2449468	.	+	0	gene_id "NCU00054"; transcript_id "NCU00054T0";
Supercontig_12.3	NC12_CALLGENES_FINAL_7	exon	2447062	2447452	.	+	.	gene_id "NCU00054"; transcript_id "NCU00054T0";
Supercontig_12.3	NC12_CALLGENES_FINAL_7	CDS	2447284	2447452	.	+	0	gene_id "NCU00054"; transcript_id "NCU00054T0";
Supercontig_12.3	NC12_CALLGENES_FINAL_7	exon	2447501	2447718	.	+	.	gene_id "NCU00054"; transcript_id "NCU00054T0";
Supercontig_12.3	NC12_CALLGENES_FINAL_7	CDS	2447501	2447718	.	+	2	gene_id "NCU00054"; transcript_id "NCU00054T0";
Supercontig_12.3	NC12_CALLGENES_FINAL_7	exon	2447770	2448121	.	+	.	gene_id "NCU00054"; transcript_id "NCU00054T0";
Supercontig_12.3	NC12_CALLGENES_FINAL_7	CDS	2447770	2448121	.	+	0	gene_id "NCU00054"; transcript_id "NCU00054T0";
Supercontig_12.3	NC12_CALLGENES_FINAL_7	exon	2448181	2448874	.	+	.	gene_id "NCU00054"; transcript_id "NCU00054T0";
Supercontig_12.3	NC12_CALLGENES_FINAL_7	CDS	2448181	2448874	.	+	2	gene_id "NCU00054"; transcript_id "NCU00054T0";
Supercontig_12.3	NC12_CALLGENES_FINAL_7	exon	2448935	2449109	.	+	.	gene_id "NCU00054"; transcript_id "NCU00054T0";
Supercontig_12.3	NC12_CALLGENES_FINAL_7	CDS	2448935	2449109	.	+	1	gene_id "NCU00054"; transcript_id "NCU00054T0";
Supercontig_12.3	NC12_CALLGENES_FINAL_7	exon	2449193	2449468	.	+	.	gene_id "NCU00054"; transcript_id "NCU00054T0";
Supercontig_12.3	NC12_CALLGENES_FINAL_7	CDS	2449193	2449465	.	+	0	gene_id "NCU00054"; transcript_id "NCU00054T0";
Supercontig_12.3	NC12_CALLGENES_FINAL_7	start_codon	2451092	2451094	.	-	0	gene_id "NCU00055"; transcript_id "NCU00055T0";
Supercontig_12.3	NC12_CALLGENES_FINAL_7	stop_codon	2450057	2450059	.	-	0	gene_id "NCU00055"; transcript_id "NCU00055T0";
Supercontig_12.3	NC12_CALLGENES_FINAL_7	exon	2450834	2451411	.	-	.	gene_id "NCU00055"; transcript_id "NCU00055T0";
Supercontig_12.3	NC12_CALLGENES_FINAL_7	CDS	2450834	2451094	.	-	0	gene_id "NCU00055"; transcript_id "NCU00055T0";
Supercontig_12.3	NC12_CALLGENES_FINAL_7	exon	2449482	2450767	.	-	.	gene_id "NCU00055"; transcript_id "NCU00055T0";
Supercontig_12.3	NC12_CALLGENES_FINAL_7	CDS	2450060	2450767	.	-	0	gene_id "NCU00055"; transcript_id "NCU00055T0";
Supercontig_12.3	NC12_CALLGENES_FINAL_7	start_codon	2457647	2457649	.	+	0	gene_id "NCU00056"; transcript_id "NCU00056T0";
Supercontig_12.3	NC12_CALLGENES_FINAL_7	stop_codon	2459084	2459086	.	+	0	gene_id "NCU00056"; transcript_id "NCU00056T0";
Supercontig_12.3	NC12_CALLGENES_FINAL_7	exon	2457498	2458069	.	+	.	gene_id "NCU00056"; transcript_id "NCU00056T0";
Supercontig_12.3	NC12_CALLGENES_FINAL_7	CDS	2457647	2458069	.	+	0	gene_id "NCU00056"; transcript_id "NCU00056T0";
Supercontig_12.3	NC12_CALLGENES_FINAL_7	exon	2458144	2458866	.	+	.	gene_id "NCU00056"; transcript_id "NCU00056T0";
Supercontig_12.3	NC12_CALLGENES_FINAL_7	CDS	2458144	2458866	.	+	0	gene_id "NCU00056"; transcript_id "NCU00056T0";
Supercontig_12.3	NC12_CALLGENES_FINAL_7	exon	2458925	2459330	.	+	.	gene_id "NCU00056"; transcript_id "NCU00056T0";
Supercontig_12.3	NC12_CALLGENES_FINAL_7	CDS	2458925	2459083	.	+	0	gene_id "NCU00056"; transcript_id "NCU00056T0";
Supercontig_12.3	NC12_CALLGENES_FINAL_7	start_codon	2459872	2459874	.	+	0	gene_id "NCU00057"; transcript_id "NCU00057T0";
Supercontig_12.3	NC12_CALLGENES_FINAL_7	stop_codon	2461093	2461095	.	+	0	gene_id "NCU00057"; transcript_id "NCU00057T0";
Supercontig_12.3	NC12_CALLGENES_FINAL_7	exon	2459710	2460331	.	+	.	gene_id "NCU00057"; transcript_id "NCU00057T0";
Supercontig_12.3	NC12_CALLGENES_FINAL_7	CDS	2459872	2460331	.	+	0	gene_id "NCU00057"; transcript_id "NCU00057T0";
Supercontig_12.3	NC12_CALLGENES_FINAL_7	exon	2460449	2461691	.	+	.	gene_id "NCU00057"; transcript_id "NCU00057T0";
Supercontig_12.3	NC12_CALLGENES_FINAL_7	CDS	2460449	2461092	.	+	2	gene_id "NCU00057"; transcript_id "NCU00057T0";
Supercontig_12.3	NC12_CALLGENES_FINAL_7	start_codon	2467520	2467522	.	+	0	gene_id "NCU00059"; transcript_id "NCU00059T0";
Supercontig_12.3	NC12_CALLGENES_FINAL_7	stop_codon	2470065	2470067	.	+	0	gene_id "NCU00059"; transcript_id "NCU00059T0";
Supercontig_12.3	NC12_CALLGENES_FINAL_7	exon	2467237	2467858	.	+	.	gene_id "NCU00059"; transcript_id "NCU00059T0";
Supercontig_12.3	NC12_CALLGENES_FINAL_7	CDS	2467520	2467858	.	+	0	gene_id "NCU00059"; transcript_id "NCU00059T0";
Supercontig_12.3	NC12_CALLGENES_FINAL_7	exon	2467917	2470146	.	+	.	gene_id "NCU00059"; transcript_id "NCU00059T0";
Supercontig_12.3	NC12_CALLGENES_FINAL_7	CDS	2467917	2470064	.	+	0	gene_id "NCU00059"; transcript_id "NCU00059T0";
Supercontig_12.3	NC12_CALLGENES_FINAL_7	start_codon	2471502	2471504	.	-	0	gene_id "NCU00060"; transcript_id "NCU00060T2";
Supercontig_12.3	NC12_CALLGENES_FINAL_7	stop_codon	2470437	2470439	.	-	0	gene_id "NCU00060"; transcript_id "NCU00060T2";
Supercontig_12.3	NC12_CALLGENES_FINAL_7	exon	2471636	2471847	.	-	.	gene_id "NCU00060"; transcript_id "NCU00060T2";
Supercontig_12.3	NC12_CALLGENES_FINAL_7	exon	2470058	2471535	.	-	.	gene_id "NCU00060"; transcript_id "NCU00060T2";
Supercontig_12.3	NC12_CALLGENES_FINAL_7	CDS	2470440	2471504	.	-	0	gene_id "NCU00060"; transcript_id "NCU00060T2";
Supercontig_12.3	NC12_CALLGENES_FINAL_7	start_codon	2471502	2471504	.	-	0	gene_id "NCU00060"; transcript_id "NCU00060T1";
Supercontig_12.3	NC12_CALLGENES_FINAL_7	stop_codon	2470437	2470439	.	-	0	gene_id "NCU00060"; transcript_id "NCU00060T1";
Supercontig_12.3	NC12_CALLGENES_FINAL_7	exon	2471636	2471847	.	-	.	gene_id "NCU00060"; transcript_id "NCU00060T1";
Supercontig_12.3	NC12_CALLGENES_FINAL_7	exon	2470058	2471543	.	-	.	gene_id "NCU00060"; transcript_id "NCU00060T1";
Supercontig_12.3	NC12_CALLGENES_FINAL_7	CDS	2470440	2471504	.	-	0	gene_id "NCU00060"; transcript_id "NCU00060T1";
Supercontig_12.3	NC12_CALLGENES_FINAL_7	start_codon	2471502	2471504	.	-	0	gene_id "NCU00060"; transcript_id "NCU00060T0";
Supercontig_12.3	NC12_CALLGENES_FINAL_7	stop_codon	2470437	2470439	.	-	0	gene_id "NCU00060"; transcript_id "NCU00060T0";
Supercontig_12.3	NC12_CALLGENES_FINAL_7	exon	2470058	2471847	.	-	.	gene_id "NCU00060"; transcript_id "NCU00060T0";
Supercontig_12.3	NC12_CALLGENES_FINAL_7	CDS	2470440	2471504	.	-	0	gene_id "NCU00060"; transcript_id "NCU00060T0";
Supercontig_12.3	NC12_CALLGENES_FINAL_7	start_codon	2474415	2474417	.	+	0	gene_id "NCU00061"; transcript_id "NCU00061T0";
Supercontig_12.3	NC12_CALLGENES_FINAL_7	stop_codon	2475615	2475617	.	+	0	gene_id "NCU00061"; transcript_id "NCU00061T0";
Supercontig_12.3	NC12_CALLGENES_FINAL_7	exon	2473451	2475846	.	+	.	gene_id "NCU00061"; transcript_id "NCU00061T0";
Supercontig_12.3	NC12_CALLGENES_FINAL_7	CDS	2474415	2475614	.	+	0	gene_id "NCU00061"; transcript_id "NCU00061T0";
Supercontig_12.3	NC12_CALLGENES_FINAL_7	start_codon	2484485	2484487	.	+	0	gene_id "NCU00064"; transcript_id "NCU00064T0";
Supercontig_12.3	NC12_CALLGENES_FINAL_7	stop_codon	2487112	2487114	.	+	0	gene_id "NCU00064"; transcript_id "NCU00064T0";
Supercontig_12.3	NC12_CALLGENES_FINAL_7	exon	2482832	2484106	.	+	.	gene_id "NCU00064"; transcript_id "NCU00064T0";
Supercontig_12.3	NC12_CALLGENES_FINAL_7	exon	2484352	2485483	.	+	.	gene_id "NCU00064"; transcript_id "NCU00064T0";
Supercontig_12.3	NC12_CALLGENES_FINAL_7	CDS	2484485	2485483	.	+	0	gene_id "NCU00064"; transcript_id "NCU00064T0";
Supercontig_12.3	NC12_CALLGENES_FINAL_7	exon	2485591	2486569	.	+	.	gene_id "NCU00064"; transcript_id "NCU00064T0";
Supercontig_12.3	NC12_CALLGENES_FINAL_7	CDS	2485591	2486569	.	+	0	gene_id "NCU00064"; transcript_id "NCU00064T0";
Supercontig_12.3	NC12_CALLGENES_FINAL_7	exon	2486628	2487001	.	+	.	gene_id "NCU00064"; transcript_id "NCU00064T0";
Supercontig_12.3	NC12_CALLGENES_FINAL_7	CDS	2486628	2487001	.	+	2	gene_id "NCU00064"; transcript_id "NCU00064T0";
Supercontig_12.3	NC12_CALLGENES_FINAL_7	exon	2487067	2488057	.	+	.	gene_id "NCU00064"; transcript_id "NCU00064T0";
Supercontig_12.3	NC12_CALLGENES_FINAL_7	CDS	2487067	2487111	.	+	0	gene_id "NCU00064"; transcript_id "NCU00064T0";
Supercontig_12.3	NC12_CALLGENES_FINAL_7	start_codon	2489305	2489307	.	+	0	gene_id "NCU00065"; transcript_id "NCU00065T0";
Supercontig_12.3	NC12_CALLGENES_FINAL_7	stop_codon	2491279	2491281	.	+	0	gene_id "NCU00065"; transcript_id "NCU00065T0";
Supercontig_12.3	NC12_CALLGENES_FINAL_7	exon	2489138	2489493	.	+	.	gene_id "NCU00065"; transcript_id "NCU00065T0";
Supercontig_12.3	NC12_CALLGENES_FINAL_7	CDS	2489305	2489493	.	+	0	gene_id "NCU00065"; transcript_id "NCU00065T0";
Supercontig_12.3	NC12_CALLGENES_FINAL_7	exon	2489581	2491469	.	+	.	gene_id "NCU00065"; transcript_id "NCU00065T0";
Supercontig_12.3	NC12_CALLGENES_FINAL_7	CDS	2489581	2491278	.	+	0	gene_id "NCU00065"; transcript_id "NCU00065T0";
Supercontig_12.3	NC12_CALLGENES_FINAL_7	start_codon	2494770	2494772	.	-	0	gene_id "NCU00066"; transcript_id "NCU00066T0";
Supercontig_12.3	NC12_CALLGENES_FINAL_7	stop_codon	2491740	2491742	.	-	0	gene_id "NCU00066"; transcript_id "NCU00066T0";
Supercontig_12.3	NC12_CALLGENES_FINAL_7	exon	2491431	2495036	.	-	.	gene_id "NCU00066"; transcript_id "NCU00066T0";
Supercontig_12.3	NC12_CALLGENES_FINAL_7	CDS	2491743	2494772	.	-	0	gene_id "NCU00066"; transcript_id "NCU00066T0";
Supercontig_12.3	NC12_CALLGENES_FINAL_7	start_codon	2495428	2495430	.	+	0	gene_id "NCU00067"; transcript_id "NCU00067T0";
Supercontig_12.3	NC12_CALLGENES_FINAL_7	stop_codon	2495932	2495934	.	+	0	gene_id "NCU00067"; transcript_id "NCU00067T0";
Supercontig_12.3	NC12_CALLGENES_FINAL_7	exon	2495156	2495430	.	+	.	gene_id "NCU00067"; transcript_id "NCU00067T0";
Supercontig_12.3	NC12_CALLGENES_FINAL_7	CDS	2495428	2495430	.	+	0	gene_id "NCU00067"; transcript_id "NCU00067T0";
Supercontig_12.3	NC12_CALLGENES_FINAL_7	exon	2495538	2495618	.	+	.	gene_id "NCU00067"; transcript_id "NCU00067T0";
Supercontig_12.3	NC12_CALLGENES_FINAL_7	CDS	2495538	2495618	.	+	0	gene_id "NCU00067"; transcript_id "NCU00067T0";
Supercontig_12.3	NC12_CALLGENES_FINAL_7	exon	2495746	2496385	.	+	.	gene_id "NCU00067"; transcript_id "NCU00067T0";
Supercontig_12.3	NC12_CALLGENES_FINAL_7	CDS	2495746	2495931	.	+	0	gene_id "NCU00067"; transcript_id "NCU00067T0";
Supercontig_12.3	NC12_CALLGENES_FINAL_7	start_codon	2500188	2500190	.	-	0	gene_id "NCU00068"; transcript_id "NCU00068T1";
Supercontig_12.3	NC12_CALLGENES_FINAL_7	stop_codon	2496688	2496690	.	-	0	gene_id "NCU00068"; transcript_id "NCU00068T1";
Supercontig_12.3	NC12_CALLGENES_FINAL_7	exon	2500184	2500846	.	-	.	gene_id "NCU00068"; transcript_id "NCU00068T1";
Supercontig_12.3	NC12_CALLGENES_FINAL_7	CDS	2500184	2500190	.	-	0	gene_id "NCU00068"; transcript_id "NCU00068T1";
Supercontig_12.3	NC12_CALLGENES_FINAL_7	exon	2500043	2500121	.	-	.	gene_id "NCU00068"; transcript_id "NCU00068T1";
Supercontig_12.3	NC12_CALLGENES_FINAL_7	CDS	2500043	2500121	.	-	2	gene_id "NCU00068"; transcript_id "NCU00068T1";
Supercontig_12.3	NC12_CALLGENES_FINAL_7	exon	2496305	2499916	.	-	.	gene_id "NCU00068"; transcript_id "NCU00068T1";
Supercontig_12.3	NC12_CALLGENES_FINAL_7	CDS	2496691	2499916	.	-	1	gene_id "NCU00068"; transcript_id "NCU00068T1";
Supercontig_12.3	NC12_CALLGENES_FINAL_7	start_codon	2500188	2500190	.	-	0	gene_id "NCU00068"; transcript_id "NCU00068T0";
Supercontig_12.3	NC12_CALLGENES_FINAL_7	stop_codon	2496688	2496690	.	-	0	gene_id "NCU00068"; transcript_id "NCU00068T0";
Supercontig_12.3	NC12_CALLGENES_FINAL_7	exon	2500184	2500846	.	-	.	gene_id "NCU00068"; transcript_id "NCU00068T0";
Supercontig_12.3	NC12_CALLGENES_FINAL_7	CDS	2500184	2500190	.	-	0	gene_id "NCU00068"; transcript_id "NCU00068T0";
Supercontig_12.3	NC12_CALLGENES_FINAL_7	exon	2500043	2500121	.	-	.	gene_id "NCU00068"; transcript_id "NCU00068T0";
Supercontig_12.3	NC12_CALLGENES_FINAL_7	CDS	2500043	2500121	.	-	2	gene_id "NCU00068"; transcript_id "NCU00068T0";
Supercontig_12.3	NC12_CALLGENES_FINAL_7	exon	2496305	2499949	.	-	.	gene_id "NCU00068"; transcript_id "NCU00068T0";
Supercontig_12.3	NC12_CALLGENES_FINAL_7	CDS	2496691	2499949	.	-	1	gene_id "NCU00068"; transcript_id "NCU00068T0";
Supercontig_12.3	NC12_CALLGENES_FINAL_7	start_codon	2502738	2502740	.	+	0	gene_id "NCU00069"; transcript_id "NCU00069T0";
Supercontig_12.3	NC12_CALLGENES_FINAL_7	stop_codon	2503372	2503374	.	+	0	gene_id "NCU00069"; transcript_id "NCU00069T0";
Supercontig_12.3	NC12_CALLGENES_FINAL_7	exon	2502573	2503079	.	+	.	gene_id "NCU00069"; transcript_id "NCU00069T0";
Supercontig_12.3	NC12_CALLGENES_FINAL_7	CDS	2502738	2503079	.	+	0	gene_id "NCU00069"; transcript_id "NCU00069T0";
Supercontig_12.3	NC12_CALLGENES_FINAL_7	exon	2503246	2503595	.	+	.	gene_id "NCU00069"; transcript_id "NCU00069T0";
Supercontig_12.3	NC12_CALLGENES_FINAL_7	CDS	2503246	2503371	.	+	0	gene_id "NCU00069"; transcript_id "NCU00069T0";
Supercontig_12.3	NC12_CALLGENES_FINAL_7	start_codon	2508606	2508608	.	-	0	gene_id "NCU00070"; transcript_id "NCU00070T0";
Supercontig_12.3	NC12_CALLGENES_FINAL_7	stop_codon	2505564	2505566	.	-	0	gene_id "NCU00070"; transcript_id "NCU00070T0";
Supercontig_12.3	NC12_CALLGENES_FINAL_7	exon	2506089	2508881	.	-	.	gene_id "NCU00070"; transcript_id "NCU00070T0";
Supercontig_12.3	NC12_CALLGENES_FINAL_7	CDS	2506089	2508608	.	-	0	gene_id "NCU00070"; transcript_id "NCU00070T0";
Supercontig_12.3	NC12_CALLGENES_FINAL_7	exon	2505040	2505710	.	-	.	gene_id "NCU00070"; transcript_id "NCU00070T0";
Supercontig_12.3	NC12_CALLGENES_FINAL_7	CDS	2505567	2505710	.	-	0	gene_id "NCU00070"; transcript_id "NCU00070T0";
Supercontig_12.3	NC12_CALLGENES_FINAL_7	start_codon	2510854	2510856	.	-	0	gene_id "NCU00071"; transcript_id "NCU00071T0";
Supercontig_12.3	NC12_CALLGENES_FINAL_7	stop_codon	2510018	2510020	.	-	0	gene_id "NCU00071"; transcript_id "NCU00071T0";
Supercontig_12.3	NC12_CALLGENES_FINAL_7	exon	2510567	2510856	.	-	.	gene_id "NCU00071"; transcript_id "NCU00071T0";
Supercontig_12.3	NC12_CALLGENES_FINAL_7	CDS	2510567	2510856	.	-	0	gene_id "NCU00071"; transcript_id "NCU00071T0";
Supercontig_12.3	NC12_CALLGENES_FINAL_7	exon	2510424	2510477	.	-	.	gene_id "NCU00071"; transcript_id "NCU00071T0";
Supercontig_12.3	NC12_CALLGENES_FINAL_7	CDS	2510424	2510477	.	-	1	gene_id "NCU00071"; transcript_id "NCU00071T0";
Supercontig_12.3	NC12_CALLGENES_FINAL_7	exon	2510231	2510329	.	-	.	gene_id "NCU00071"; transcript_id "NCU00071T0";
Supercontig_12.3	NC12_CALLGENES_FINAL_7	CDS	2510231	2510329	.	-	1	gene_id "NCU00071"; transcript_id "NCU00071T0";
Supercontig_12.3	NC12_CALLGENES_FINAL_7	exon	2510018	2510144	.	-	.	gene_id "NCU00071"; transcript_id "NCU00071T0";
Supercontig_12.3	NC12_CALLGENES_FINAL_7	CDS	2510021	2510144	.	-	1	gene_id "NCU00071"; transcript_id "NCU00071T0";
Supercontig_12.3	NC12_CALLGENES_FINAL_7	start_codon	2514957	2514959	.	-	0	gene_id "NCU00072"; transcript_id "NCU00072T0";
Supercontig_12.3	NC12_CALLGENES_FINAL_7	stop_codon	2513598	2513600	.	-	0	gene_id "NCU00072"; transcript_id "NCU00072T0";
Supercontig_12.3	NC12_CALLGENES_FINAL_7	exon	2514601	2515340	.	-	.	gene_id "NCU00072"; transcript_id "NCU00072T0";
Supercontig_12.3	NC12_CALLGENES_FINAL_7	CDS	2514601	2514959	.	-	0	gene_id "NCU00072"; transcript_id "NCU00072T0";
Supercontig_12.3	NC12_CALLGENES_FINAL_7	exon	2514385	2514466	.	-	.	gene_id "NCU00072"; transcript_id "NCU00072T0";
Supercontig_12.3	NC12_CALLGENES_FINAL_7	CDS	2514385	2514466	.	-	1	gene_id "NCU00072"; transcript_id "NCU00072T0";
Supercontig_12.3	NC12_CALLGENES_FINAL_7	exon	2513367	2514275	.	-	.	gene_id "NCU00072"; transcript_id "NCU00072T0";
Supercontig_12.3	NC12_CALLGENES_FINAL_7	CDS	2513601	2514275	.	-	0	gene_id "NCU00072"; transcript_id "NCU00072T0";
Supercontig_12.3	NC12_CALLGENES_FINAL_7	start_codon	2517975	2517977	.	-	0	gene_id "NCU00073"; transcript_id "NCU00073T0";
Supercontig_12.3	NC12_CALLGENES_FINAL_7	stop_codon	2516321	2516323	.	-	0	gene_id "NCU00073"; transcript_id "NCU00073T0";
Supercontig_12.3	NC12_CALLGENES_FINAL_7	exon	2517963	2518978	.	-	.	gene_id "NCU00073"; transcript_id "NCU00073T0";
Supercontig_12.3	NC12_CALLGENES_FINAL_7	CDS	2517963	2517977	.	-	0	gene_id "NCU00073"; transcript_id "NCU00073T0";
Supercontig_12.3	NC12_CALLGENES_FINAL_7	exon	2517267	2517856	.	-	.	gene_id "NCU00073"; transcript_id "NCU00073T0";
Supercontig_12.3	NC12_CALLGENES_FINAL_7	CDS	2517267	2517856	.	-	0	gene_id "NCU00073"; transcript_id "NCU00073T0";
Supercontig_12.3	NC12_CALLGENES_FINAL_7	exon	2515970	2517131	.	-	.	gene_id "NCU00073"; transcript_id "NCU00073T0";
Supercontig_12.3	NC12_CALLGENES_FINAL_7	CDS	2516324	2517131	.	-	1	gene_id "NCU00073"; transcript_id "NCU00073T0";
Supercontig_12.3	NC12_CALLGENES_FINAL_7	start_codon	2525710	2525712	.	+	0	gene_id "NCU00074"; transcript_id "NCU00074T0";
Supercontig_12.3	NC12_CALLGENES_FINAL_7	stop_codon	2526372	2526374	.	+	0	gene_id "NCU00074"; transcript_id "NCU00074T0";
Supercontig_12.3	NC12_CALLGENES_FINAL_7	exon	2525373	2525802	.	+	.	gene_id "NCU00074"; transcript_id "NCU00074T0";
Supercontig_12.3	NC12_CALLGENES_FINAL_7	CDS	2525710	2525802	.	+	0	gene_id "NCU00074"; transcript_id "NCU00074T0";
Supercontig_12.3	NC12_CALLGENES_FINAL_7	exon	2525916	2527032	.	+	.	gene_id "NCU00074"; transcript_id "NCU00074T0";
Supercontig_12.3	NC12_CALLGENES_FINAL_7	CDS	2525916	2526371	.	+	0	gene_id "NCU00074"; transcript_id "NCU00074T0";
Supercontig_12.3	NC12_CALLGENES_FINAL_7	start_codon	2527351	2527353	.	+	0	gene_id "NCU00075"; transcript_id "NCU00075T0";
Supercontig_12.3	NC12_CALLGENES_FINAL_7	stop_codon	2528135	2528137	.	+	0	gene_id "NCU00075"; transcript_id "NCU00075T0";
Supercontig_12.3	NC12_CALLGENES_FINAL_7	exon	2527139	2527401	.	+	.	gene_id "NCU00075"; transcript_id "NCU00075T0";
Supercontig_12.3	NC12_CALLGENES_FINAL_7	CDS	2527351	2527401	.	+	0	gene_id "NCU00075"; transcript_id "NCU00075T0";
Supercontig_12.3	NC12_CALLGENES_FINAL_7	exon	2527591	2527718	.	+	.	gene_id "NCU00075"; transcript_id "NCU00075T0";
Supercontig_12.3	NC12_CALLGENES_FINAL_7	CDS	2527591	2527718	.	+	0	gene_id "NCU00075"; transcript_id "NCU00075T0";
Supercontig_12.3	NC12_CALLGENES_FINAL_7	exon	2527999	2528751	.	+	.	gene_id "NCU00075"; transcript_id "NCU00075T0";
Supercontig_12.3	NC12_CALLGENES_FINAL_7	CDS	2527999	2528134	.	+	1	gene_id "NCU00075"; transcript_id "NCU00075T0";
Supercontig_12.3	NC12_CALLGENES_FINAL_7	start_codon	2530763	2530765	.	-	0	gene_id "NCU00076"; transcript_id "NCU00076T1";
Supercontig_12.3	NC12_CALLGENES_FINAL_7	stop_codon	2528994	2528996	.	-	0	gene_id "NCU00076"; transcript_id "NCU00076T1";
Supercontig_12.3	NC12_CALLGENES_FINAL_7	exon	2531587	2531908	.	-	.	gene_id "NCU00076"; transcript_id "NCU00076T1";
Supercontig_12.3	NC12_CALLGENES_FINAL_7	exon	2531260	2531502	.	-	.	gene_id "NCU00076"; transcript_id "NCU00076T1";
Supercontig_12.3	NC12_CALLGENES_FINAL_7	exon	2530623	2531078	.	-	.	gene_id "NCU00076"; transcript_id "NCU00076T1";
Supercontig_12.3	NC12_CALLGENES_FINAL_7	CDS	2530623	2530765	.	-	0	gene_id "NCU00076"; transcript_id "NCU00076T1";
Supercontig_12.3	NC12_CALLGENES_FINAL_7	exon	2530508	2530567	.	-	.	gene_id "NCU00076"; transcript_id "NCU00076T1";
Supercontig_12.3	NC12_CALLGENES_FINAL_7	CDS	2530508	2530567	.	-	1	gene_id "NCU00076"; transcript_id "NCU00076T1";
Supercontig_12.3	NC12_CALLGENES_FINAL_7	exon	2529713	2530456	.	-	.	gene_id "NCU00076"; transcript_id "NCU00076T1";
Supercontig_12.3	NC12_CALLGENES_FINAL_7	CDS	2529713	2530456	.	-	1	gene_id "NCU00076"; transcript_id "NCU00076T1";
Supercontig_12.3	NC12_CALLGENES_FINAL_7	exon	2529233	2529637	.	-	.	gene_id "NCU00076"; transcript_id "NCU00076T1";
Supercontig_12.3	NC12_CALLGENES_FINAL_7	CDS	2529233	2529637	.	-	1	gene_id "NCU00076"; transcript_id "NCU00076T1";
Supercontig_12.3	NC12_CALLGENES_FINAL_7	exon	2528710	2529168	.	-	.	gene_id "NCU00076"; transcript_id "NCU00076T1";
Supercontig_12.3	NC12_CALLGENES_FINAL_7	CDS	2528997	2529168	.	-	1	gene_id "NCU00076"; transcript_id "NCU00076T1";
Supercontig_12.3	NC12_CALLGENES_FINAL_7	start_codon	2531046	2531048	.	-	0	gene_id "NCU00076"; transcript_id "NCU00076T0";
Supercontig_12.3	NC12_CALLGENES_FINAL_7	stop_codon	2528994	2528996	.	-	0	gene_id "NCU00076"; transcript_id "NCU00076T0";
Supercontig_12.3	NC12_CALLGENES_FINAL_7	exon	2531587	2531908	.	-	.	gene_id "NCU00076"; transcript_id "NCU00076T0";
Supercontig_12.3	NC12_CALLGENES_FINAL_7	exon	2531260	2531502	.	-	.	gene_id "NCU00076"; transcript_id "NCU00076T0";
Supercontig_12.3	NC12_CALLGENES_FINAL_7	exon	2530623	2531078	.	-	.	gene_id "NCU00076"; transcript_id "NCU00076T0";
Supercontig_12.3	NC12_CALLGENES_FINAL_7	CDS	2530623	2531048	.	-	0	gene_id "NCU00076"; transcript_id "NCU00076T0";
Supercontig_12.3	NC12_CALLGENES_FINAL_7	exon	2530515	2530567	.	-	.	gene_id "NCU00076"; transcript_id "NCU00076T0";
Supercontig_12.3	NC12_CALLGENES_FINAL_7	CDS	2530515	2530567	.	-	0	gene_id "NCU00076"; transcript_id "NCU00076T0";
Supercontig_12.3	NC12_CALLGENES_FINAL_7	exon	2529713	2530456	.	-	.	gene_id "NCU00076"; transcript_id "NCU00076T0";
Supercontig_12.3	NC12_CALLGENES_FINAL_7	CDS	2529713	2530456	.	-	1	gene_id "NCU00076"; transcript_id "NCU00076T0";
Supercontig_12.3	NC12_CALLGENES_FINAL_7	exon	2529233	2529637	.	-	.	gene_id "NCU00076"; transcript_id "NCU00076T0";
Supercontig_12.3	NC12_CALLGENES_FINAL_7	CDS	2529233	2529637	.	-	1	gene_id "NCU00076"; transcript_id "NCU00076T0";
Supercontig_12.3	NC12_CALLGENES_FINAL_7	exon	2528710	2529168	.	-	.	gene_id "NCU00076"; transcript_id "NCU00076T0";
Supercontig_12.3	NC12_CALLGENES_FINAL_7	CDS	2528997	2529168	.	-	1	gene_id "NCU00076"; transcript_id "NCU00076T0";
Supercontig_12.3	NC12_CALLGENES_FINAL_7	start_codon	2535263	2535265	.	-	0	gene_id "NCU00077"; transcript_id "NCU00077T0";
Supercontig_12.3	NC12_CALLGENES_FINAL_7	stop_codon	2532592	2532594	.	-	0	gene_id "NCU00077"; transcript_id "NCU00077T0";
Supercontig_12.3	NC12_CALLGENES_FINAL_7	exon	2534631	2535354	.	-	.	gene_id "NCU00077"; transcript_id "NCU00077T0";
Supercontig_12.3	NC12_CALLGENES_FINAL_7	CDS	2534631	2535265	.	-	0	gene_id "NCU00077"; transcript_id "NCU00077T0";
Supercontig_12.3	NC12_CALLGENES_FINAL_7	exon	2534506	2534566	.	-	.	gene_id "NCU00077"; transcript_id "NCU00077T0";
Supercontig_12.3	NC12_CALLGENES_FINAL_7	CDS	2534506	2534566	.	-	1	gene_id "NCU00077"; transcript_id "NCU00077T0";
Supercontig_12.3	NC12_CALLGENES_FINAL_7	exon	2533940	2534455	.	-	.	gene_id "NCU00077"; transcript_id "NCU00077T0";
Supercontig_12.3	NC12_CALLGENES_FINAL_7	CDS	2533940	2534455	.	-	0	gene_id "NCU00077"; transcript_id "NCU00077T0";
Supercontig_12.3	NC12_CALLGENES_FINAL_7	exon	2533483	2533880	.	-	.	gene_id "NCU00077"; transcript_id "NCU00077T0";
Supercontig_12.3	NC12_CALLGENES_FINAL_7	CDS	2533483	2533880	.	-	0	gene_id "NCU00077"; transcript_id "NCU00077T0";
Supercontig_12.3	NC12_CALLGENES_FINAL_7	exon	2533216	2533427	.	-	.	gene_id "NCU00077"; transcript_id "NCU00077T0";
Supercontig_12.3	NC12_CALLGENES_FINAL_7	CDS	2533216	2533427	.	-	1	gene_id "NCU00077"; transcript_id "NCU00077T0";
Supercontig_12.3	NC12_CALLGENES_FINAL_7	exon	2532673	2533157	.	-	.	gene_id "NCU00077"; transcript_id "NCU00077T0";
Supercontig_12.3	NC12_CALLGENES_FINAL_7	CDS	2532673	2533157	.	-	2	gene_id "NCU00077"; transcript_id "NCU00077T0";
Supercontig_12.3	NC12_CALLGENES_FINAL_7	exon	2531930	2532603	.	-	.	gene_id "NCU00077"; transcript_id "NCU00077T0";
Supercontig_12.3	NC12_CALLGENES_FINAL_7	CDS	2532595	2532603	.	-	0	gene_id "NCU00077"; transcript_id "NCU00077T0";
Supercontig_12.3	NC12_CALLGENES_FINAL_7	start_codon	2535700	2535702	.	+	0	gene_id "NCU00078"; transcript_id "NCU00078T0";
Supercontig_12.3	NC12_CALLGENES_FINAL_7	stop_codon	2536502	2536504	.	+	0	gene_id "NCU00078"; transcript_id "NCU00078T0";
Supercontig_12.3	NC12_CALLGENES_FINAL_7	exon	2535597	2535746	.	+	.	gene_id "NCU00078"; transcript_id "NCU00078T0";
Supercontig_12.3	NC12_CALLGENES_FINAL_7	CDS	2535700	2535746	.	+	0	gene_id "NCU00078"; transcript_id "NCU00078T0";
Supercontig_12.3	NC12_CALLGENES_FINAL_7	exon	2535810	2535843	.	+	.	gene_id "NCU00078"; transcript_id "NCU00078T0";
Supercontig_12.3	NC12_CALLGENES_FINAL_7	CDS	2535810	2535843	.	+	1	gene_id "NCU00078"; transcript_id "NCU00078T0";
Supercontig_12.3	NC12_CALLGENES_FINAL_7	exon	2535942	2536248	.	+	.	gene_id "NCU00078"; transcript_id "NCU00078T0";
Supercontig_12.3	NC12_CALLGENES_FINAL_7	CDS	2535942	2536248	.	+	0	gene_id "NCU00078"; transcript_id "NCU00078T0";
Supercontig_12.3	NC12_CALLGENES_FINAL_7	exon	2536338	2538405	.	+	.	gene_id "NCU00078"; transcript_id "NCU00078T0";
Supercontig_12.3	NC12_CALLGENES_FINAL_7	CDS	2536338	2536501	.	+	2	gene_id "NCU00078"; transcript_id "NCU00078T0";
Supercontig_12.3	NC12_CALLGENES_FINAL_7	start_codon	2537772	2537774	.	-	0	gene_id "NCU00079"; transcript_id "NCU00079T0";
Supercontig_12.3	NC12_CALLGENES_FINAL_7	stop_codon	2537202	2537204	.	-	0	gene_id "NCU00079"; transcript_id "NCU00079T0";
Supercontig_12.3	NC12_CALLGENES_FINAL_7	exon	2536487	2538432	.	-	.	gene_id "NCU00079"; transcript_id "NCU00079T0";
Supercontig_12.3	NC12_CALLGENES_FINAL_7	CDS	2537205	2537774	.	-	0	gene_id "NCU00079"; transcript_id "NCU00079T0";
Supercontig_12.3	NC12_CALLGENES_FINAL_7	start_codon	2540947	2540949	.	-	0	gene_id "NCU00080"; transcript_id "NCU00080T0";
Supercontig_12.3	NC12_CALLGENES_FINAL_7	stop_codon	2539740	2539742	.	-	0	gene_id "NCU00080"; transcript_id "NCU00080T0";
Supercontig_12.3	NC12_CALLGENES_FINAL_7	exon	2540572	2541148	.	-	.	gene_id "NCU00080"; transcript_id "NCU00080T0";
Supercontig_12.3	NC12_CALLGENES_FINAL_7	CDS	2540572	2540949	.	-	0	gene_id "NCU00080"; transcript_id "NCU00080T0";
Supercontig_12.3	NC12_CALLGENES_FINAL_7	exon	2540222	2540510	.	-	.	gene_id "NCU00080"; transcript_id "NCU00080T0";
Supercontig_12.3	NC12_CALLGENES_FINAL_7	CDS	2540222	2540510	.	-	0	gene_id "NCU00080"; transcript_id "NCU00080T0";
Supercontig_12.3	NC12_CALLGENES_FINAL_7	exon	2539273	2540161	.	-	.	gene_id "NCU00080"; transcript_id "NCU00080T0";
Supercontig_12.3	NC12_CALLGENES_FINAL_7	CDS	2539743	2540161	.	-	2	gene_id "NCU00080"; transcript_id "NCU00080T0";
Supercontig_12.3	NC12_CALLGENES_FINAL_7	start_codon	2541641	2541643	.	+	0	gene_id "NCU00081"; transcript_id "NCU00081T0";
Supercontig_12.3	NC12_CALLGENES_FINAL_7	stop_codon	2544073	2544075	.	+	0	gene_id "NCU00081"; transcript_id "NCU00081T0";
Supercontig_12.3	NC12_CALLGENES_FINAL_7	exon	2541342	2541808	.	+	.	gene_id "NCU00081"; transcript_id "NCU00081T0";
Supercontig_12.3	NC12_CALLGENES_FINAL_7	CDS	2541641	2541808	.	+	0	gene_id "NCU00081"; transcript_id "NCU00081T0";
Supercontig_12.3	NC12_CALLGENES_FINAL_7	exon	2541869	2542066	.	+	.	gene_id "NCU00081"; transcript_id "NCU00081T0";
Supercontig_12.3	NC12_CALLGENES_FINAL_7	CDS	2541869	2542066	.	+	0	gene_id "NCU00081"; transcript_id "NCU00081T0";
Supercontig_12.3	NC12_CALLGENES_FINAL_7	exon	2542148	2542326	.	+	.	gene_id "NCU00081"; transcript_id "NCU00081T0";
Supercontig_12.3	NC12_CALLGENES_FINAL_7	CDS	2542148	2542326	.	+	0	gene_id "NCU00081"; transcript_id "NCU00081T0";
Supercontig_12.3	NC12_CALLGENES_FINAL_7	exon	2542389	2542558	.	+	.	gene_id "NCU00081"; transcript_id "NCU00081T0";
Supercontig_12.3	NC12_CALLGENES_FINAL_7	CDS	2542389	2542558	.	+	1	gene_id "NCU00081"; transcript_id "NCU00081T0";
Supercontig_12.3	NC12_CALLGENES_FINAL_7	exon	2542607	2543937	.	+	.	gene_id "NCU00081"; transcript_id "NCU00081T0";
Supercontig_12.3	NC12_CALLGENES_FINAL_7	CDS	2542607	2543937	.	+	2	gene_id "NCU00081"; transcript_id "NCU00081T0";
Supercontig_12.3	NC12_CALLGENES_FINAL_7	exon	2544034	2545070	.	+	.	gene_id "NCU00081"; transcript_id "NCU00081T0";
Supercontig_12.3	NC12_CALLGENES_FINAL_7	CDS	2544034	2544072	.	+	0	gene_id "NCU00081"; transcript_id "NCU00081T0";
Supercontig_12.3	NC12_CALLGENES_FINAL_7	start_codon	2547257	2547259	.	-	0	gene_id "NCU00082"; transcript_id "NCU00082T0";
Supercontig_12.3	NC12_CALLGENES_FINAL_7	stop_codon	2546344	2546346	.	-	0	gene_id "NCU00082"; transcript_id "NCU00082T0";
Supercontig_12.3	NC12_CALLGENES_FINAL_7	exon	2546942	2547259	.	-	.	gene_id "NCU00082"; transcript_id "NCU00082T0";
Supercontig_12.3	NC12_CALLGENES_FINAL_7	CDS	2546942	2547259	.	-	0	gene_id "NCU00082"; transcript_id "NCU00082T0";
Supercontig_12.3	NC12_CALLGENES_FINAL_7	exon	2546563	2546800	.	-	.	gene_id "NCU00082"; transcript_id "NCU00082T0";
Supercontig_12.3	NC12_CALLGENES_FINAL_7	CDS	2546563	2546800	.	-	0	gene_id "NCU00082"; transcript_id "NCU00082T0";
Supercontig_12.3	NC12_CALLGENES_FINAL_7	exon	2546344	2546405	.	-	.	gene_id "NCU00082"; transcript_id "NCU00082T0";
Supercontig_12.3	NC12_CALLGENES_FINAL_7	CDS	2546347	2546405	.	-	2	gene_id "NCU00082"; transcript_id "NCU00082T0";
Supercontig_12.3	NC12_CALLGENES_FINAL_7	start_codon	2550003	2550005	.	+	0	gene_id "NCU00083"; transcript_id "NCU00083T0";
Supercontig_12.3	NC12_CALLGENES_FINAL_7	stop_codon	2551083	2551085	.	+	0	gene_id "NCU00083"; transcript_id "NCU00083T0";
Supercontig_12.3	NC12_CALLGENES_FINAL_7	exon	2549334	2549478	.	+	.	gene_id "NCU00083"; transcript_id "NCU00083T0";
Supercontig_12.3	NC12_CALLGENES_FINAL_7	exon	2549956	2552226	.	+	.	gene_id "NCU00083"; transcript_id "NCU00083T0";
Supercontig_12.3	NC12_CALLGENES_FINAL_7	CDS	2550003	2551082	.	+	0	gene_id "NCU00083"; transcript_id "NCU00083T0";
Supercontig_12.3	NC12_CALLGENES_FINAL_7	start_codon	2557838	2557840	.	-	0	gene_id "NCU00084"; transcript_id "NCU00084T0";
Supercontig_12.3	NC12_CALLGENES_FINAL_7	stop_codon	2555240	2555242	.	-	0	gene_id "NCU00084"; transcript_id "NCU00084T0";
Supercontig_12.3	NC12_CALLGENES_FINAL_7	exon	2557660	2557918	.	-	.	gene_id "NCU00084"; transcript_id "NCU00084T0";
Supercontig_12.3	NC12_CALLGENES_FINAL_7	CDS	2557660	2557840	.	-	0	gene_id "NCU00084"; transcript_id "NCU00084T0";
Supercontig_12.3	NC12_CALLGENES_FINAL_7	exon	2556857	2556955	.	-	.	gene_id "NCU00084"; transcript_id "NCU00084T0";
Supercontig_12.3	NC12_CALLGENES_FINAL_7	CDS	2556857	2556955	.	-	2	gene_id "NCU00084"; transcript_id "NCU00084T0";
Supercontig_12.3	NC12_CALLGENES_FINAL_7	exon	2556554	2556700	.	-	.	gene_id "NCU00084"; transcript_id "NCU00084T0";
Supercontig_12.3	NC12_CALLGENES_FINAL_7	CDS	2556554	2556700	.	-	2	gene_id "NCU00084"; transcript_id "NCU00084T0";
Supercontig_12.3	NC12_CALLGENES_FINAL_7	exon	2555144	2556411	.	-	.	gene_id "NCU00084"; transcript_id "NCU00084T0";
Supercontig_12.3	NC12_CALLGENES_FINAL_7	CDS	2555243	2556411	.	-	2	gene_id "NCU00084"; transcript_id "NCU00084T0";
Supercontig_12.3	NC12_CALLGENES_FINAL_7	start_codon	2561533	2561535	.	-	0	gene_id "NCU00085"; transcript_id "NCU00085T0";
Supercontig_12.3	NC12_CALLGENES_FINAL_7	stop_codon	2558827	2558829	.	-	0	gene_id "NCU00085"; transcript_id "NCU00085T0";
Supercontig_12.3	NC12_CALLGENES_FINAL_7	exon	2558440	2562010	.	-	.	gene_id "NCU00085"; transcript_id "NCU00085T0";
Supercontig_12.3	NC12_CALLGENES_FINAL_7	CDS	2558830	2561535	.	-	0	gene_id "NCU00085"; transcript_id "NCU00085T0";
Supercontig_12.3	NC12_CALLGENES_FINAL_7	start_codon	2564812	2564814	.	+	0	gene_id "NCU00086"; transcript_id "NCU00086T0";
Supercontig_12.3	NC12_CALLGENES_FINAL_7	stop_codon	2565907	2565909	.	+	0	gene_id "NCU00086"; transcript_id "NCU00086T0";
Supercontig_12.3	NC12_CALLGENES_FINAL_7	exon	2564756	2565433	.	+	.	gene_id "NCU00086"; transcript_id "NCU00086T0";
Supercontig_12.3	NC12_CALLGENES_FINAL_7	CDS	2564812	2565433	.	+	0	gene_id "NCU00086"; transcript_id "NCU00086T0";
Supercontig_12.3	NC12_CALLGENES_FINAL_7	exon	2565536	2565909	.	+	.	gene_id "NCU00086"; transcript_id "NCU00086T0";
Supercontig_12.3	NC12_CALLGENES_FINAL_7	CDS	2565536	2565906	.	+	2	gene_id "NCU00086"; transcript_id "NCU00086T0";
Supercontig_12.3	NC12_CALLGENES_FINAL_7	start_codon	2567685	2567687	.	-	0	gene_id "NCU00087"; transcript_id "NCU00087T0";
Supercontig_12.3	NC12_CALLGENES_FINAL_7	stop_codon	2566902	2566904	.	-	0	gene_id "NCU00087"; transcript_id "NCU00087T0";
Supercontig_12.3	NC12_CALLGENES_FINAL_7	exon	2566227	2567897	.	-	.	gene_id "NCU00087"; transcript_id "NCU00087T0";
Supercontig_12.3	NC12_CALLGENES_FINAL_7	CDS	2566905	2567687	.	-	0	gene_id "NCU00087"; transcript_id "NCU00087T0";
Supercontig_12.3	NC12_CALLGENES_FINAL_7	start_codon	2571633	2571635	.	+	0	gene_id "NCU00088"; transcript_id "NCU00088T0";
Supercontig_12.3	NC12_CALLGENES_FINAL_7	stop_codon	2572687	2572689	.	+	0	gene_id "NCU00088"; transcript_id "NCU00088T0";
Supercontig_12.3	NC12_CALLGENES_FINAL_7	exon	2571142	2571698	.	+	.	gene_id "NCU00088"; transcript_id "NCU00088T0";
Supercontig_12.3	NC12_CALLGENES_FINAL_7	CDS	2571633	2571698	.	+	0	gene_id "NCU00088"; transcript_id "NCU00088T0";
Supercontig_12.3	NC12_CALLGENES_FINAL_7	exon	2571774	2571864	.	+	.	gene_id "NCU00088"; transcript_id "NCU00088T0";
Supercontig_12.3	NC12_CALLGENES_FINAL_7	CDS	2571774	2571864	.	+	0	gene_id "NCU00088"; transcript_id "NCU00088T0";
Supercontig_12.3	NC12_CALLGENES_FINAL_7	exon	2571926	2573004	.	+	.	gene_id "NCU00088"; transcript_id "NCU00088T0";
Supercontig_12.3	NC12_CALLGENES_FINAL_7	CDS	2571926	2572686	.	+	2	gene_id "NCU00088"; transcript_id "NCU00088T0";
Supercontig_12.3	NC12_CALLGENES_FINAL_7	start_codon	2575551	2575553	.	+	0	gene_id "NCU00089"; transcript_id "NCU00089T0";
Supercontig_12.3	NC12_CALLGENES_FINAL_7	stop_codon	2577249	2577251	.	+	0	gene_id "NCU00089"; transcript_id "NCU00089T0";
Supercontig_12.3	NC12_CALLGENES_FINAL_7	exon	2574646	2575362	.	+	.	gene_id "NCU00089"; transcript_id "NCU00089T0";
Supercontig_12.3	NC12_CALLGENES_FINAL_7	exon	2575433	2577796	.	+	.	gene_id "NCU00089"; transcript_id "NCU00089T0";
Supercontig_12.3	NC12_CALLGENES_FINAL_7	CDS	2575551	2577248	.	+	0	gene_id "NCU00089"; transcript_id "NCU00089T0";
Supercontig_12.3	NC12_CALLGENES_FINAL_7	start_codon	2575551	2575553	.	+	0	gene_id "NCU00089"; transcript_id "NCU00089T1";
Supercontig_12.3	NC12_CALLGENES_FINAL_7	stop_codon	2577249	2577251	.	+	0	gene_id "NCU00089"; transcript_id "NCU00089T1";
Supercontig_12.3	NC12_CALLGENES_FINAL_7	exon	2574646	2575263	.	+	.	gene_id "NCU00089"; transcript_id "NCU00089T1";
Supercontig_12.3	NC12_CALLGENES_FINAL_7	exon	2575433	2577796	.	+	.	gene_id "NCU00089"; transcript_id "NCU00089T1";
Supercontig_12.3	NC12_CALLGENES_FINAL_7	CDS	2575551	2577248	.	+	0	gene_id "NCU00089"; transcript_id "NCU00089T1";
Supercontig_12.3	NC12_CALLGENES_FINAL_7	start_codon	2575551	2575553	.	+	0	gene_id "NCU00089"; transcript_id "NCU00089T2";
Supercontig_12.3	NC12_CALLGENES_FINAL_7	stop_codon	2577249	2577251	.	+	0	gene_id "NCU00089"; transcript_id "NCU00089T2";
Supercontig_12.3	NC12_CALLGENES_FINAL_7	exon	2574646	2575221	.	+	.	gene_id "NCU00089"; transcript_id "NCU00089T2";
Supercontig_12.3	NC12_CALLGENES_FINAL_7	exon	2575433	2577796	.	+	.	gene_id "NCU00089"; transcript_id "NCU00089T2";
Supercontig_12.3	NC12_CALLGENES_FINAL_7	CDS	2575551	2577248	.	+	0	gene_id "NCU00089"; transcript_id "NCU00089T2";
Supercontig_12.3	NC12_CALLGENES_FINAL_7	start_codon	2575551	2575553	.	+	0	gene_id "NCU00089"; transcript_id "NCU00089T3";
Supercontig_12.3	NC12_CALLGENES_FINAL_7	stop_codon	2577249	2577251	.	+	0	gene_id "NCU00089"; transcript_id "NCU00089T3";
Supercontig_12.3	NC12_CALLGENES_FINAL_7	exon	2574646	2575129	.	+	.	gene_id "NCU00089"; transcript_id "NCU00089T3";
Supercontig_12.3	NC12_CALLGENES_FINAL_7	exon	2575433	2577796	.	+	.	gene_id "NCU00089"; transcript_id "NCU00089T3";
Supercontig_12.3	NC12_CALLGENES_FINAL_7	CDS	2575551	2577248	.	+	0	gene_id "NCU00089"; transcript_id "NCU00089T3";
Supercontig_12.3	NC12_CALLGENES_FINAL_7	start_codon	2580921	2580923	.	-	0	gene_id "NCU00090"; transcript_id "NCU00090T0";
Supercontig_12.3	NC12_CALLGENES_FINAL_7	stop_codon	2578883	2578885	.	-	0	gene_id "NCU00090"; transcript_id "NCU00090T0";
Supercontig_12.3	NC12_CALLGENES_FINAL_7	exon	2580585	2581438	.	-	.	gene_id "NCU00090"; transcript_id "NCU00090T0";
Supercontig_12.3	NC12_CALLGENES_FINAL_7	CDS	2580585	2580923	.	-	0	gene_id "NCU00090"; transcript_id "NCU00090T0";
Supercontig_12.3	NC12_CALLGENES_FINAL_7	exon	2580229	2580529	.	-	.	gene_id "NCU00090"; transcript_id "NCU00090T0";
Supercontig_12.3	NC12_CALLGENES_FINAL_7	CDS	2580229	2580529	.	-	0	gene_id "NCU00090"; transcript_id "NCU00090T0";
Supercontig_12.3	NC12_CALLGENES_FINAL_7	exon	2578245	2580108	.	-	.	gene_id "NCU00090"; transcript_id "NCU00090T0";
Supercontig_12.3	NC12_CALLGENES_FINAL_7	CDS	2578886	2580108	.	-	2	gene_id "NCU00090"; transcript_id "NCU00090T0";
Supercontig_12.3	NC12_CALLGENES_FINAL_7	start_codon	2588236	2588238	.	-	0	gene_id "NCU00091"; transcript_id "NCU00091T1";
Supercontig_12.3	NC12_CALLGENES_FINAL_7	stop_codon	2584468	2584470	.	-	0	gene_id "NCU00091"; transcript_id "NCU00091T1";
Supercontig_12.3	NC12_CALLGENES_FINAL_7	exon	2587662	2588622	.	-	.	gene_id "NCU00091"; transcript_id "NCU00091T1";
Supercontig_12.3	NC12_CALLGENES_FINAL_7	CDS	2587662	2588238	.	-	0	gene_id "NCU00091"; transcript_id "NCU00091T1";
Supercontig_12.3	NC12_CALLGENES_FINAL_7	exon	2586961	2587599	.	-	.	gene_id "NCU00091"; transcript_id "NCU00091T1";
Supercontig_12.3	NC12_CALLGENES_FINAL_7	CDS	2586961	2587599	.	-	2	gene_id "NCU00091"; transcript_id "NCU00091T1";
Supercontig_12.3	NC12_CALLGENES_FINAL_7	exon	2586376	2586891	.	-	.	gene_id "NCU00091"; transcript_id "NCU00091T1";
Supercontig_12.3	NC12_CALLGENES_FINAL_7	CDS	2586376	2586891	.	-	2	gene_id "NCU00091"; transcript_id "NCU00091T1";
Supercontig_12.3	NC12_CALLGENES_FINAL_7	exon	2586219	2586311	.	-	.	gene_id "NCU00091"; transcript_id "NCU00091T1";
Supercontig_12.3	NC12_CALLGENES_FINAL_7	CDS	2586219	2586311	.	-	2	gene_id "NCU00091"; transcript_id "NCU00091T1";
Supercontig_12.3	NC12_CALLGENES_FINAL_7	exon	2584099	2586164	.	-	.	gene_id "NCU00091"; transcript_id "NCU00091T1";
Supercontig_12.3	NC12_CALLGENES_FINAL_7	CDS	2584471	2586164	.	-	2	gene_id "NCU00091"; transcript_id "NCU00091T1";
Supercontig_12.3	NC12_CALLGENES_FINAL_7	start_codon	2588236	2588238	.	-	0	gene_id "NCU00091"; transcript_id "NCU00091T0";
Supercontig_12.3	NC12_CALLGENES_FINAL_7	stop_codon	2584468	2584470	.	-	0	gene_id "NCU00091"; transcript_id "NCU00091T0";
Supercontig_12.3	NC12_CALLGENES_FINAL_7	exon	2587662	2588592	.	-	.	gene_id "NCU00091"; transcript_id "NCU00091T0";
Supercontig_12.3	NC12_CALLGENES_FINAL_7	CDS	2587662	2588238	.	-	0	gene_id "NCU00091"; transcript_id "NCU00091T0";
Supercontig_12.3	NC12_CALLGENES_FINAL_7	exon	2586376	2587599	.	-	.	gene_id "NCU00091"; transcript_id "NCU00091T0";
Supercontig_12.3	NC12_CALLGENES_FINAL_7	CDS	2586376	2587599	.	-	2	gene_id "NCU00091"; transcript_id "NCU00091T0";
Supercontig_12.3	NC12_CALLGENES_FINAL_7	exon	2586219	2586311	.	-	.	gene_id "NCU00091"; transcript_id "NCU00091T0";
Supercontig_12.3	NC12_CALLGENES_FINAL_7	CDS	2586219	2586311	.	-	2	gene_id "NCU00091"; transcript_id "NCU00091T0";
Supercontig_12.3	NC12_CALLGENES_FINAL_7	exon	2584260	2586164	.	-	.	gene_id "NCU00091"; transcript_id "NCU00091T0";
Supercontig_12.3	NC12_CALLGENES_FINAL_7	CDS	2584471	2586164	.	-	2	gene_id "NCU00091"; transcript_id "NCU00091T0";
Supercontig_12.3	NC12_CALLGENES_FINAL_7	start_codon	2589001	2589003	.	+	0	gene_id "NCU00092"; transcript_id "NCU00092T0";
Supercontig_12.3	NC12_CALLGENES_FINAL_7	stop_codon	2589873	2589875	.	+	0	gene_id "NCU00092"; transcript_id "NCU00092T0";
Supercontig_12.3	NC12_CALLGENES_FINAL_7	exon	2588885	2589346	.	+	.	gene_id "NCU00092"; transcript_id "NCU00092T0";
Supercontig_12.3	NC12_CALLGENES_FINAL_7	CDS	2589001	2589346	.	+	0	gene_id "NCU00092"; transcript_id "NCU00092T0";
Supercontig_12.3	NC12_CALLGENES_FINAL_7	exon	2589412	2590239	.	+	.	gene_id "NCU00092"; transcript_id "NCU00092T0";
Supercontig_12.3	NC12_CALLGENES_FINAL_7	CDS	2589412	2589872	.	+	2	gene_id "NCU00092"; transcript_id "NCU00092T0";
Supercontig_12.3	NC12_CALLGENES_FINAL_7	start_codon	2590786	2590788	.	+	0	gene_id "NCU00093"; transcript_id "NCU00093T0";
Supercontig_12.3	NC12_CALLGENES_FINAL_7	stop_codon	2591317	2591319	.	+	0	gene_id "NCU00093"; transcript_id "NCU00093T0";
Supercontig_12.3	NC12_CALLGENES_FINAL_7	exon	2590726	2591472	.	+	.	gene_id "NCU00093"; transcript_id "NCU00093T0";
Supercontig_12.3	NC12_CALLGENES_FINAL_7	CDS	2590786	2591316	.	+	0	gene_id "NCU00093"; transcript_id "NCU00093T0";
Supercontig_12.3	NC12_CALLGENES_FINAL_7	start_codon	2595000	2595002	.	+	0	gene_id "NCU00095"; transcript_id "NCU00095T0";
Supercontig_12.3	NC12_CALLGENES_FINAL_7	stop_codon	2598888	2598890	.	+	0	gene_id "NCU00095"; transcript_id "NCU00095T0";
Supercontig_12.3	NC12_CALLGENES_FINAL_7	exon	2594535	2597621	.	+	.	gene_id "NCU00095"; transcript_id "NCU00095T0";
Supercontig_12.3	NC12_CALLGENES_FINAL_7	CDS	2595000	2597621	.	+	0	gene_id "NCU00095"; transcript_id "NCU00095T0";
Supercontig_12.3	NC12_CALLGENES_FINAL_7	exon	2597673	2599205	.	+	.	gene_id "NCU00095"; transcript_id "NCU00095T0";
Supercontig_12.3	NC12_CALLGENES_FINAL_7	CDS	2597673	2598887	.	+	0	gene_id "NCU00095"; transcript_id "NCU00095T0";
Supercontig_12.3	NC12_CALLGENES_FINAL_7	start_codon	2600318	2600320	.	+	0	gene_id "NCU00096"; transcript_id "NCU00096T0";
Supercontig_12.3	NC12_CALLGENES_FINAL_7	stop_codon	2601939	2601941	.	+	0	gene_id "NCU00096"; transcript_id "NCU00096T0";
Supercontig_12.3	NC12_CALLGENES_FINAL_7	exon	2600265	2600522	.	+	.	gene_id "NCU00096"; transcript_id "NCU00096T0";
Supercontig_12.3	NC12_CALLGENES_FINAL_7	CDS	2600318	2600522	.	+	0	gene_id "NCU00096"; transcript_id "NCU00096T0";
Supercontig_12.3	NC12_CALLGENES_FINAL_7	exon	2601281	2601304	.	+	.	gene_id "NCU00096"; transcript_id "NCU00096T0";
Supercontig_12.3	NC12_CALLGENES_FINAL_7	CDS	2601281	2601304	.	+	2	gene_id "NCU00096"; transcript_id "NCU00096T0";
Supercontig_12.3	NC12_CALLGENES_FINAL_7	exon	2601460	2601941	.	+	.	gene_id "NCU00096"; transcript_id "NCU00096T0";
Supercontig_12.3	NC12_CALLGENES_FINAL_7	CDS	2601460	2601938	.	+	2	gene_id "NCU00096"; transcript_id "NCU00096T0";
Supercontig_12.3	NC12_CALLGENES_FINAL_7	start_codon	2606262	2606264	.	-	0	gene_id "NCU00097"; transcript_id "NCU00097T0";
Supercontig_12.3	NC12_CALLGENES_FINAL_7	stop_codon	2605344	2605346	.	-	0	gene_id "NCU00097"; transcript_id "NCU00097T0";
Supercontig_12.3	NC12_CALLGENES_FINAL_7	exon	2606174	2606349	.	-	.	gene_id "NCU00097"; transcript_id "NCU00097T0";
Supercontig_12.3	NC12_CALLGENES_FINAL_7	CDS	2606174	2606264	.	-	0	gene_id "NCU00097"; transcript_id "NCU00097T0";
Supercontig_12.3	NC12_CALLGENES_FINAL_7	exon	2605785	2606090	.	-	.	gene_id "NCU00097"; transcript_id "NCU00097T0";
Supercontig_12.3	NC12_CALLGENES_FINAL_7	CDS	2605785	2606090	.	-	2	gene_id "NCU00097"; transcript_id "NCU00097T0";
Supercontig_12.3	NC12_CALLGENES_FINAL_7	exon	2605290	2605750	.	-	.	gene_id "NCU00097"; transcript_id "NCU00097T0";
Supercontig_12.3	NC12_CALLGENES_FINAL_7	CDS	2605347	2605750	.	-	2	gene_id "NCU00097"; transcript_id "NCU00097T0";
Supercontig_12.3	NC12_CALLGENES_FINAL_7	start_codon	2612786	2612788	.	-	0	gene_id "NCU00099"; transcript_id "NCU00099T0";
Supercontig_12.3	NC12_CALLGENES_FINAL_7	stop_codon	2612528	2612530	.	-	0	gene_id "NCU00099"; transcript_id "NCU00099T0";
Supercontig_12.3	NC12_CALLGENES_FINAL_7	exon	2612715	2612788	.	-	.	gene_id "NCU00099"; transcript_id "NCU00099T0";
Supercontig_12.3	NC12_CALLGENES_FINAL_7	CDS	2612715	2612788	.	-	0	gene_id "NCU00099"; transcript_id "NCU00099T0";
Supercontig_12.3	NC12_CALLGENES_FINAL_7	exon	2612528	2612618	.	-	.	gene_id "NCU00099"; transcript_id "NCU00099T0";
Supercontig_12.3	NC12_CALLGENES_FINAL_7	CDS	2612531	2612618	.	-	1	gene_id "NCU00099"; transcript_id "NCU00099T0";
Supercontig_12.3	NC12_CALLGENES_FINAL_7	start_codon	2627390	2627392	.	-	0	gene_id "NCU00100"; transcript_id "NCU00100T0";
Supercontig_12.3	NC12_CALLGENES_FINAL_7	stop_codon	2623776	2623778	.	-	0	gene_id "NCU00100"; transcript_id "NCU00100T0";
Supercontig_12.3	NC12_CALLGENES_FINAL_7	exon	2627303	2627539	.	-	.	gene_id "NCU00100"; transcript_id "NCU00100T0";
Supercontig_12.3	NC12_CALLGENES_FINAL_7	CDS	2627303	2627392	.	-	0	gene_id "NCU00100"; transcript_id "NCU00100T0";
Supercontig_12.3	NC12_CALLGENES_FINAL_7	exon	2627118	2627219	.	-	.	gene_id "NCU00100"; transcript_id "NCU00100T0";
Supercontig_12.3	NC12_CALLGENES_FINAL_7	CDS	2627118	2627219	.	-	0	gene_id "NCU00100"; transcript_id "NCU00100T0";
Supercontig_12.3	NC12_CALLGENES_FINAL_7	exon	2626742	2627052	.	-	.	gene_id "NCU00100"; transcript_id "NCU00100T0";
Supercontig_12.3	NC12_CALLGENES_FINAL_7	CDS	2626742	2627052	.	-	0	gene_id "NCU00100"; transcript_id "NCU00100T0";
Supercontig_12.3	NC12_CALLGENES_FINAL_7	exon	2626647	2626676	.	-	.	gene_id "NCU00100"; transcript_id "NCU00100T0";
Supercontig_12.3	NC12_CALLGENES_FINAL_7	CDS	2626647	2626676	.	-	1	gene_id "NCU00100"; transcript_id "NCU00100T0";
Supercontig_12.3	NC12_CALLGENES_FINAL_7	exon	2625284	2626586	.	-	.	gene_id "NCU00100"; transcript_id "NCU00100T0";
Supercontig_12.3	NC12_CALLGENES_FINAL_7	CDS	2625284	2626586	.	-	1	gene_id "NCU00100"; transcript_id "NCU00100T0";
Supercontig_12.3	NC12_CALLGENES_FINAL_7	exon	2623609	2625230	.	-	.	gene_id "NCU00100"; transcript_id "NCU00100T0";
Supercontig_12.3	NC12_CALLGENES_FINAL_7	CDS	2623779	2625230	.	-	0	gene_id "NCU00100"; transcript_id "NCU00100T0";
Supercontig_12.3	NC12_CALLGENES_FINAL_7	start_codon	2628190	2628192	.	+	0	gene_id "NCU00101"; transcript_id "NCU00101T0";
Supercontig_12.3	NC12_CALLGENES_FINAL_7	stop_codon	2629756	2629758	.	+	0	gene_id "NCU00101"; transcript_id "NCU00101T0";
Supercontig_12.3	NC12_CALLGENES_FINAL_7	exon	2628039	2628546	.	+	.	gene_id "NCU00101"; transcript_id "NCU00101T0";
Supercontig_12.3	NC12_CALLGENES_FINAL_7	CDS	2628190	2628546	.	+	0	gene_id "NCU00101"; transcript_id "NCU00101T0";
Supercontig_12.3	NC12_CALLGENES_FINAL_7	exon	2628610	2630653	.	+	.	gene_id "NCU00101"; transcript_id "NCU00101T0";
Supercontig_12.3	NC12_CALLGENES_FINAL_7	CDS	2628610	2629755	.	+	0	gene_id "NCU00101"; transcript_id "NCU00101T0";
Supercontig_12.3	NC12_CALLGENES_FINAL_7	start_codon	2630989	2630991	.	+	0	gene_id "NCU00102"; transcript_id "NCU00102T0";
Supercontig_12.3	NC12_CALLGENES_FINAL_7	stop_codon	2632373	2632375	.	+	0	gene_id "NCU00102"; transcript_id "NCU00102T0";
Supercontig_12.3	NC12_CALLGENES_FINAL_7	exon	2630211	2631063	.	+	.	gene_id "NCU00102"; transcript_id "NCU00102T0";
Supercontig_12.3	NC12_CALLGENES_FINAL_7	CDS	2630989	2631063	.	+	0	gene_id "NCU00102"; transcript_id "NCU00102T0";
Supercontig_12.3	NC12_CALLGENES_FINAL_7	exon	2631134	2631322	.	+	.	gene_id "NCU00102"; transcript_id "NCU00102T0";
Supercontig_12.3	NC12_CALLGENES_FINAL_7	CDS	2631134	2631322	.	+	0	gene_id "NCU00102"; transcript_id "NCU00102T0";
Supercontig_12.3	NC12_CALLGENES_FINAL_7	exon	2631425	2632129	.	+	.	gene_id "NCU00102"; transcript_id "NCU00102T0";
Supercontig_12.3	NC12_CALLGENES_FINAL_7	CDS	2631425	2632129	.	+	0	gene_id "NCU00102"; transcript_id "NCU00102T0";
Supercontig_12.3	NC12_CALLGENES_FINAL_7	exon	2632226	2632778	.	+	.	gene_id "NCU00102"; transcript_id "NCU00102T0";
Supercontig_12.3	NC12_CALLGENES_FINAL_7	CDS	2632226	2632372	.	+	0	gene_id "NCU00102"; transcript_id "NCU00102T0";
Supercontig_12.3	NC12_CALLGENES_FINAL_7	start_codon	2634017	2634019	.	-	0	gene_id "NCU00103"; transcript_id "NCU00103T0";
Supercontig_12.3	NC12_CALLGENES_FINAL_7	stop_codon	2633043	2633045	.	-	0	gene_id "NCU00103"; transcript_id "NCU00103T0";
Supercontig_12.3	NC12_CALLGENES_FINAL_7	exon	2633702	2634374	.	-	.	gene_id "NCU00103"; transcript_id "NCU00103T0";
Supercontig_12.3	NC12_CALLGENES_FINAL_7	CDS	2633702	2634019	.	-	0	gene_id "NCU00103"; transcript_id "NCU00103T0";
Supercontig_12.3	NC12_CALLGENES_FINAL_7	exon	2632691	2633603	.	-	.	gene_id "NCU00103"; transcript_id "NCU00103T0";
Supercontig_12.3	NC12_CALLGENES_FINAL_7	CDS	2633046	2633603	.	-	0	gene_id "NCU00103"; transcript_id "NCU00103T0";
Supercontig_12.3	NC12_CALLGENES_FINAL_7	start_codon	2638119	2638121	.	-	0	gene_id "NCU00104"; transcript_id "NCU00104T0";
Supercontig_12.3	NC12_CALLGENES_FINAL_7	stop_codon	2635338	2635340	.	-	0	gene_id "NCU00104"; transcript_id "NCU00104T0";
Supercontig_12.3	NC12_CALLGENES_FINAL_7	exon	2634913	2638616	.	-	.	gene_id "NCU00104"; transcript_id "NCU00104T0";
Supercontig_12.3	NC12_CALLGENES_FINAL_7	CDS	2635341	2638121	.	-	0	gene_id "NCU00104"; transcript_id "NCU00104T0";
Supercontig_12.3	NC12_CALLGENES_FINAL_7	start_codon	2640136	2640138	.	+	0	gene_id "NCU00105"; transcript_id "NCU00105T0";
Supercontig_12.3	NC12_CALLGENES_FINAL_7	stop_codon	2641104	2641106	.	+	0	gene_id "NCU00105"; transcript_id "NCU00105T0";
Supercontig_12.3	NC12_CALLGENES_FINAL_7	exon	2640035	2640180	.	+	.	gene_id "NCU00105"; transcript_id "NCU00105T0";
Supercontig_12.3	NC12_CALLGENES_FINAL_7	CDS	2640136	2640180	.	+	0	gene_id "NCU00105"; transcript_id "NCU00105T0";
Supercontig_12.3	NC12_CALLGENES_FINAL_7	exon	2640259	2640345	.	+	.	gene_id "NCU00105"; transcript_id "NCU00105T0";
Supercontig_12.3	NC12_CALLGENES_FINAL_7	CDS	2640259	2640345	.	+	0	gene_id "NCU00105"; transcript_id "NCU00105T0";
Supercontig_12.3	NC12_CALLGENES_FINAL_7	exon	2640526	2640652	.	+	.	gene_id "NCU00105"; transcript_id "NCU00105T0";
Supercontig_12.3	NC12_CALLGENES_FINAL_7	CDS	2640526	2640652	.	+	0	gene_id "NCU00105"; transcript_id "NCU00105T0";
Supercontig_12.3	NC12_CALLGENES_FINAL_7	exon	2640745	2640825	.	+	.	gene_id "NCU00105"; transcript_id "NCU00105T0";
Supercontig_12.3	NC12_CALLGENES_FINAL_7	CDS	2640745	2640825	.	+	2	gene_id "NCU00105"; transcript_id "NCU00105T0";
Supercontig_12.3	NC12_CALLGENES_FINAL_7	exon	2640895	2641453	.	+	.	gene_id "NCU00105"; transcript_id "NCU00105T0";
Supercontig_12.3	NC12_CALLGENES_FINAL_7	CDS	2640895	2641103	.	+	2	gene_id "NCU00105"; transcript_id "NCU00105T0";
Supercontig_12.3	NC12_CALLGENES_FINAL_7	start_codon	2643372	2643374	.	-	0	gene_id "NCU00106"; transcript_id "NCU00106T0";
Supercontig_12.3	NC12_CALLGENES_FINAL_7	stop_codon	2641531	2641533	.	-	0	gene_id "NCU00106"; transcript_id "NCU00106T0";
Supercontig_12.3	NC12_CALLGENES_FINAL_7	exon	2643344	2643737	.	-	.	gene_id "NCU00106"; transcript_id "NCU00106T0";
Supercontig_12.3	NC12_CALLGENES_FINAL_7	CDS	2643344	2643374	.	-	0	gene_id "NCU00106"; transcript_id "NCU00106T0";
Supercontig_12.3	NC12_CALLGENES_FINAL_7	exon	2643175	2643216	.	-	.	gene_id "NCU00106"; transcript_id "NCU00106T0";
Supercontig_12.3	NC12_CALLGENES_FINAL_7	CDS	2643175	2643216	.	-	2	gene_id "NCU00106"; transcript_id "NCU00106T0";
Supercontig_12.3	NC12_CALLGENES_FINAL_7	exon	2642862	2643049	.	-	.	gene_id "NCU00106"; transcript_id "NCU00106T0";
Supercontig_12.3	NC12_CALLGENES_FINAL_7	CDS	2642862	2643049	.	-	2	gene_id "NCU00106"; transcript_id "NCU00106T0";
Supercontig_12.3	NC12_CALLGENES_FINAL_7	exon	2642697	2642807	.	-	.	gene_id "NCU00106"; transcript_id "NCU00106T0";
Supercontig_12.3	NC12_CALLGENES_FINAL_7	CDS	2642697	2642807	.	-	0	gene_id "NCU00106"; transcript_id "NCU00106T0";
Supercontig_12.3	NC12_CALLGENES_FINAL_7	exon	2642368	2642638	.	-	.	gene_id "NCU00106"; transcript_id "NCU00106T0";
Supercontig_12.3	NC12_CALLGENES_FINAL_7	CDS	2642368	2642638	.	-	0	gene_id "NCU00106"; transcript_id "NCU00106T0";
Supercontig_12.3	NC12_CALLGENES_FINAL_7	exon	2641260	2642294	.	-	.	gene_id "NCU00106"; transcript_id "NCU00106T0";
Supercontig_12.3	NC12_CALLGENES_FINAL_7	CDS	2641534	2642294	.	-	2	gene_id "NCU00106"; transcript_id "NCU00106T0";
Supercontig_12.3	NC12_CALLGENES_FINAL_7	start_codon	2644144	2644146	.	+	0	gene_id "NCU00107"; transcript_id "NCU00107T0";
Supercontig_12.3	NC12_CALLGENES_FINAL_7	stop_codon	2645107	2645109	.	+	0	gene_id "NCU00107"; transcript_id "NCU00107T0";
Supercontig_12.3	NC12_CALLGENES_FINAL_7	exon	2643856	2644797	.	+	.	gene_id "NCU00107"; transcript_id "NCU00107T0";
Supercontig_12.3	NC12_CALLGENES_FINAL_7	CDS	2644144	2644797	.	+	0	gene_id "NCU00107"; transcript_id "NCU00107T0";
Supercontig_12.3	NC12_CALLGENES_FINAL_7	exon	2644882	2645250	.	+	.	gene_id "NCU00107"; transcript_id "NCU00107T0";
Supercontig_12.3	NC12_CALLGENES_FINAL_7	CDS	2644882	2645106	.	+	0	gene_id "NCU00107"; transcript_id "NCU00107T0";
Supercontig_12.3	NC12_CALLGENES_FINAL_7	start_codon	2647082	2647084	.	-	0	gene_id "NCU00108"; transcript_id "NCU00108T0";
Supercontig_12.3	NC12_CALLGENES_FINAL_7	stop_codon	2645612	2645614	.	-	0	gene_id "NCU00108"; transcript_id "NCU00108T0";
Supercontig_12.3	NC12_CALLGENES_FINAL_7	exon	2646971	2647379	.	-	.	gene_id "NCU00108"; transcript_id "NCU00108T0";
Supercontig_12.3	NC12_CALLGENES_FINAL_7	CDS	2646971	2647084	.	-	0	gene_id "NCU00108"; transcript_id "NCU00108T0";
Supercontig_12.3	NC12_CALLGENES_FINAL_7	exon	2646821	2646910	.	-	.	gene_id "NCU00108"; transcript_id "NCU00108T0";
Supercontig_12.3	NC12_CALLGENES_FINAL_7	CDS	2646821	2646910	.	-	0	gene_id "NCU00108"; transcript_id "NCU00108T0";
Supercontig_12.3	NC12_CALLGENES_FINAL_7	exon	2645800	2646726	.	-	.	gene_id "NCU00108"; transcript_id "NCU00108T0";
Supercontig_12.3	NC12_CALLGENES_FINAL_7	CDS	2645800	2646726	.	-	0	gene_id "NCU00108"; transcript_id "NCU00108T0";
Supercontig_12.3	NC12_CALLGENES_FINAL_7	exon	2645177	2645743	.	-	.	gene_id "NCU00108"; transcript_id "NCU00108T0";
Supercontig_12.3	NC12_CALLGENES_FINAL_7	CDS	2645615	2645743	.	-	0	gene_id "NCU00108"; transcript_id "NCU00108T0";
Supercontig_12.3	NC12_CALLGENES_FINAL_7	start_codon	2648035	2648037	.	+	0	gene_id "NCU00109"; transcript_id "NCU00109T0";
Supercontig_12.3	NC12_CALLGENES_FINAL_7	stop_codon	2649078	2649080	.	+	0	gene_id "NCU00109"; transcript_id "NCU00109T0";
Supercontig_12.3	NC12_CALLGENES_FINAL_7	exon	2647472	2648790	.	+	.	gene_id "NCU00109"; transcript_id "NCU00109T0";
Supercontig_12.3	NC12_CALLGENES_FINAL_7	CDS	2648035	2648790	.	+	0	gene_id "NCU00109"; transcript_id "NCU00109T0";
Supercontig_12.3	NC12_CALLGENES_FINAL_7	exon	2648868	2651685	.	+	.	gene_id "NCU00109"; transcript_id "NCU00109T0";
Supercontig_12.3	NC12_CALLGENES_FINAL_7	CDS	2648868	2649077	.	+	0	gene_id "NCU00109"; transcript_id "NCU00109T0";
Supercontig_12.3	NC12_CALLGENES_FINAL_7	start_codon	2648035	2648037	.	+	0	gene_id "NCU00109"; transcript_id "NCU00109T1";
Supercontig_12.3	NC12_CALLGENES_FINAL_7	stop_codon	2649078	2649080	.	+	0	gene_id "NCU00109"; transcript_id "NCU00109T1";
Supercontig_12.3	NC12_CALLGENES_FINAL_7	exon	2647472	2647563	.	+	.	gene_id "NCU00109"; transcript_id "NCU00109T1";
Supercontig_12.3	NC12_CALLGENES_FINAL_7	exon	2647631	2648790	.	+	.	gene_id "NCU00109"; transcript_id "NCU00109T1";
Supercontig_12.3	NC12_CALLGENES_FINAL_7	CDS	2648035	2648790	.	+	0	gene_id "NCU00109"; transcript_id "NCU00109T1";
Supercontig_12.3	NC12_CALLGENES_FINAL_7	exon	2648868	2651685	.	+	.	gene_id "NCU00109"; transcript_id "NCU00109T1";
Supercontig_12.3	NC12_CALLGENES_FINAL_7	CDS	2648868	2649077	.	+	0	gene_id "NCU00109"; transcript_id "NCU00109T1";
Supercontig_12.3	NC12_CALLGENES_FINAL_7	start_codon	2651694	2651696	.	-	0	gene_id "NCU00110"; transcript_id "NCU00110T0";
Supercontig_12.3	NC12_CALLGENES_FINAL_7	stop_codon	2649531	2649533	.	-	0	gene_id "NCU00110"; transcript_id "NCU00110T0";
Supercontig_12.3	NC12_CALLGENES_FINAL_7	exon	2649271	2652106	.	-	.	gene_id "NCU00110"; transcript_id "NCU00110T0";
Supercontig_12.3	NC12_CALLGENES_FINAL_7	CDS	2649534	2651696	.	-	0	gene_id "NCU00110"; transcript_id "NCU00110T0";
Supercontig_12.3	NC12_CALLGENES_FINAL_7	start_codon	2652597	2652599	.	+	0	gene_id "NCU00111"; transcript_id "NCU00111T0";
Supercontig_12.3	NC12_CALLGENES_FINAL_7	stop_codon	2653377	2653379	.	+	0	gene_id "NCU00111"; transcript_id "NCU00111T0";
Supercontig_12.3	NC12_CALLGENES_FINAL_7	exon	2652523	2653005	.	+	.	gene_id "NCU00111"; transcript_id "NCU00111T0";
Supercontig_12.3	NC12_CALLGENES_FINAL_7	CDS	2652597	2653005	.	+	0	gene_id "NCU00111"; transcript_id "NCU00111T0";
Supercontig_12.3	NC12_CALLGENES_FINAL_7	exon	2653081	2653160	.	+	.	gene_id "NCU00111"; transcript_id "NCU00111T0";
Supercontig_12.3	NC12_CALLGENES_FINAL_7	CDS	2653081	2653160	.	+	2	gene_id "NCU00111"; transcript_id "NCU00111T0";
Supercontig_12.3	NC12_CALLGENES_FINAL_7	exon	2653227	2653607	.	+	.	gene_id "NCU00111"; transcript_id "NCU00111T0";
Supercontig_12.3	NC12_CALLGENES_FINAL_7	CDS	2653227	2653376	.	+	0	gene_id "NCU00111"; transcript_id "NCU00111T0";
Supercontig_12.3	NC12_CALLGENES_FINAL_7	start_codon	2656214	2656216	.	-	0	gene_id "NCU00112"; transcript_id "NCU00112T0";
Supercontig_12.3	NC12_CALLGENES_FINAL_7	stop_codon	2653987	2653989	.	-	0	gene_id "NCU00112"; transcript_id "NCU00112T0";
Supercontig_12.3	NC12_CALLGENES_FINAL_7	exon	2655934	2656458	.	-	.	gene_id "NCU00112"; transcript_id "NCU00112T0";
Supercontig_12.3	NC12_CALLGENES_FINAL_7	CDS	2655934	2656216	.	-	0	gene_id "NCU00112"; transcript_id "NCU00112T0";
Supercontig_12.3	NC12_CALLGENES_FINAL_7	exon	2654784	2655867	.	-	.	gene_id "NCU00112"; transcript_id "NCU00112T0";
Supercontig_12.3	NC12_CALLGENES_FINAL_7	CDS	2654784	2655867	.	-	2	gene_id "NCU00112"; transcript_id "NCU00112T0";
Supercontig_12.3	NC12_CALLGENES_FINAL_7	exon	2654470	2654731	.	-	.	gene_id "NCU00112"; transcript_id "NCU00112T0";
Supercontig_12.3	NC12_CALLGENES_FINAL_7	CDS	2654470	2654731	.	-	1	gene_id "NCU00112"; transcript_id "NCU00112T0";
Supercontig_12.3	NC12_CALLGENES_FINAL_7	exon	2653457	2654412	.	-	.	gene_id "NCU00112"; transcript_id "NCU00112T0";
Supercontig_12.3	NC12_CALLGENES_FINAL_7	CDS	2653990	2654412	.	-	0	gene_id "NCU00112"; transcript_id "NCU00112T0";
Supercontig_12.3	NC12_CALLGENES_FINAL_7	start_codon	2664336	2664338	.	-	0	gene_id "NCU00114"; transcript_id "NCU00114T0";
Supercontig_12.3	NC12_CALLGENES_FINAL_7	stop_codon	2663126	2663128	.	-	0	gene_id "NCU00114"; transcript_id "NCU00114T0";
Supercontig_12.3	NC12_CALLGENES_FINAL_7	exon	2664297	2664390	.	-	.	gene_id "NCU00114"; transcript_id "NCU00114T0";
Supercontig_12.3	NC12_CALLGENES_FINAL_7	CDS	2664297	2664338	.	-	0	gene_id "NCU00114"; transcript_id "NCU00114T0";
Supercontig_12.3	NC12_CALLGENES_FINAL_7	exon	2664151	2664221	.	-	.	gene_id "NCU00114"; transcript_id "NCU00114T0";
Supercontig_12.3	NC12_CALLGENES_FINAL_7	CDS	2664151	2664221	.	-	0	gene_id "NCU00114"; transcript_id "NCU00114T0";
Supercontig_12.3	NC12_CALLGENES_FINAL_7	exon	2664054	2664086	.	-	.	gene_id "NCU00114"; transcript_id "NCU00114T0";
Supercontig_12.3	NC12_CALLGENES_FINAL_7	CDS	2664054	2664086	.	-	1	gene_id "NCU00114"; transcript_id "NCU00114T0";
Supercontig_12.3	NC12_CALLGENES_FINAL_7	exon	2663373	2663878	.	-	.	gene_id "NCU00114"; transcript_id "NCU00114T0";
Supercontig_12.3	NC12_CALLGENES_FINAL_7	CDS	2663373	2663878	.	-	1	gene_id "NCU00114"; transcript_id "NCU00114T0";
Supercontig_12.3	NC12_CALLGENES_FINAL_7	exon	2662793	2663280	.	-	.	gene_id "NCU00114"; transcript_id "NCU00114T0";
Supercontig_12.3	NC12_CALLGENES_FINAL_7	CDS	2663129	2663280	.	-	2	gene_id "NCU00114"; transcript_id "NCU00114T0";
Supercontig_12.3	NC12_CALLGENES_FINAL_7	start_codon	2665833	2665835	.	-	0	gene_id "NCU00115"; transcript_id "NCU00115T0";
Supercontig_12.3	NC12_CALLGENES_FINAL_7	stop_codon	2664990	2664992	.	-	0	gene_id "NCU00115"; transcript_id "NCU00115T0";
Supercontig_12.3	NC12_CALLGENES_FINAL_7	exon	2665578	2665948	.	-	.	gene_id "NCU00115"; transcript_id "NCU00115T0";
Supercontig_12.3	NC12_CALLGENES_FINAL_7	CDS	2665578	2665835	.	-	0	gene_id "NCU00115"; transcript_id "NCU00115T0";
Supercontig_12.3	NC12_CALLGENES_FINAL_7	exon	2664560	2665364	.	-	.	gene_id "NCU00115"; transcript_id "NCU00115T0";
Supercontig_12.3	NC12_CALLGENES_FINAL_7	CDS	2664993	2665364	.	-	0	gene_id "NCU00115"; transcript_id "NCU00115T0";
Supercontig_12.3	NC12_CALLGENES_FINAL_7	start_codon	2667118	2667120	.	+	0	gene_id "NCU00116"; transcript_id "NCU00116T1";
Supercontig_12.3	NC12_CALLGENES_FINAL_7	stop_codon	2668142	2668144	.	+	0	gene_id "NCU00116"; transcript_id "NCU00116T1";
Supercontig_12.3	NC12_CALLGENES_FINAL_7	exon	2666331	2666503	.	+	.	gene_id "NCU00116"; transcript_id "NCU00116T1";
Supercontig_12.3	NC12_CALLGENES_FINAL_7	exon	2667042	2667205	.	+	.	gene_id "NCU00116"; transcript_id "NCU00116T1";
Supercontig_12.3	NC12_CALLGENES_FINAL_7	CDS	2667118	2667205	.	+	0	gene_id "NCU00116"; transcript_id "NCU00116T1";
Supercontig_12.3	NC12_CALLGENES_FINAL_7	exon	2667272	2667285	.	+	.	gene_id "NCU00116"; transcript_id "NCU00116T1";
Supercontig_12.3	NC12_CALLGENES_FINAL_7	CDS	2667272	2667285	.	+	2	gene_id "NCU00116"; transcript_id "NCU00116T1";
Supercontig_12.3	NC12_CALLGENES_FINAL_7	exon	2667366	2668070	.	+	.	gene_id "NCU00116"; transcript_id "NCU00116T1";
Supercontig_12.3	NC12_CALLGENES_FINAL_7	CDS	2667366	2668070	.	+	0	gene_id "NCU00116"; transcript_id "NCU00116T1";
Supercontig_12.3	NC12_CALLGENES_FINAL_7	exon	2668136	2668603	.	+	.	gene_id "NCU00116"; transcript_id "NCU00116T1";
Supercontig_12.3	NC12_CALLGENES_FINAL_7	CDS	2668136	2668141	.	+	0	gene_id "NCU00116"; transcript_id "NCU00116T1";
Supercontig_12.3	NC12_CALLGENES_FINAL_7	start_codon	2667118	2667120	.	+	0	gene_id "NCU00116"; transcript_id "NCU00116T2";
Supercontig_12.3	NC12_CALLGENES_FINAL_7	stop_codon	2668142	2668144	.	+	0	gene_id "NCU00116"; transcript_id "NCU00116T2";
Supercontig_12.3	NC12_CALLGENES_FINAL_7	exon	2666336	2666503	.	+	.	gene_id "NCU00116"; transcript_id "NCU00116T2";
Supercontig_12.3	NC12_CALLGENES_FINAL_7	exon	2667055	2667205	.	+	.	gene_id "NCU00116"; transcript_id "NCU00116T2";
Supercontig_12.3	NC12_CALLGENES_FINAL_7	CDS	2667118	2667205	.	+	0	gene_id "NCU00116"; transcript_id "NCU00116T2";
Supercontig_12.3	NC12_CALLGENES_FINAL_7	exon	2667272	2667285	.	+	.	gene_id "NCU00116"; transcript_id "NCU00116T2";
Supercontig_12.3	NC12_CALLGENES_FINAL_7	CDS	2667272	2667285	.	+	2	gene_id "NCU00116"; transcript_id "NCU00116T2";
Supercontig_12.3	NC12_CALLGENES_FINAL_7	exon	2667366	2668070	.	+	.	gene_id "NCU00116"; transcript_id "NCU00116T2";
Supercontig_12.3	NC12_CALLGENES_FINAL_7	CDS	2667366	2668070	.	+	0	gene_id "NCU00116"; transcript_id "NCU00116T2";
Supercontig_12.3	NC12_CALLGENES_FINAL_7	exon	2668136	2668603	.	+	.	gene_id "NCU00116"; transcript_id "NCU00116T2";
Supercontig_12.3	NC12_CALLGENES_FINAL_7	CDS	2668136	2668141	.	+	0	gene_id "NCU00116"; transcript_id "NCU00116T2";
Supercontig_12.3	NC12_CALLGENES_FINAL_7	start_codon	2667118	2667120	.	+	0	gene_id "NCU00116"; transcript_id "NCU00116T0";
Supercontig_12.3	NC12_CALLGENES_FINAL_7	stop_codon	2668142	2668144	.	+	0	gene_id "NCU00116"; transcript_id "NCU00116T0";
Supercontig_12.3	NC12_CALLGENES_FINAL_7	exon	2666273	2667205	.	+	.	gene_id "NCU00116"; transcript_id "NCU00116T0";
Supercontig_12.3	NC12_CALLGENES_FINAL_7	CDS	2667118	2667205	.	+	0	gene_id "NCU00116"; transcript_id "NCU00116T0";
Supercontig_12.3	NC12_CALLGENES_FINAL_7	exon	2667272	2667285	.	+	.	gene_id "NCU00116"; transcript_id "NCU00116T0";
Supercontig_12.3	NC12_CALLGENES_FINAL_7	CDS	2667272	2667285	.	+	2	gene_id "NCU00116"; transcript_id "NCU00116T0";
Supercontig_12.3	NC12_CALLGENES_FINAL_7	exon	2667366	2668070	.	+	.	gene_id "NCU00116"; transcript_id "NCU00116T0";
Supercontig_12.3	NC12_CALLGENES_FINAL_7	CDS	2667366	2668070	.	+	0	gene_id "NCU00116"; transcript_id "NCU00116T0";
Supercontig_12.3	NC12_CALLGENES_FINAL_7	exon	2668136	2668662	.	+	.	gene_id "NCU00116"; transcript_id "NCU00116T0";
Supercontig_12.3	NC12_CALLGENES_FINAL_7	CDS	2668136	2668141	.	+	0	gene_id "NCU00116"; transcript_id "NCU00116T0";
Supercontig_12.3	NC12_CALLGENES_FINAL_7	start_codon	2672126	2672128	.	-	0	gene_id "NCU00117"; transcript_id "NCU00117T0";
Supercontig_12.3	NC12_CALLGENES_FINAL_7	stop_codon	2669212	2669214	.	-	0	gene_id "NCU00117"; transcript_id "NCU00117T0";
Supercontig_12.3	NC12_CALLGENES_FINAL_7	exon	2672078	2672556	.	-	.	gene_id "NCU00117"; transcript_id "NCU00117T0";
Supercontig_12.3	NC12_CALLGENES_FINAL_7	CDS	2672078	2672128	.	-	0	gene_id "NCU00117"; transcript_id "NCU00117T0";
Supercontig_12.3	NC12_CALLGENES_FINAL_7	exon	2670802	2671947	.	-	.	gene_id "NCU00117"; transcript_id "NCU00117T0";
Supercontig_12.3	NC12_CALLGENES_FINAL_7	CDS	2670802	2671947	.	-	0	gene_id "NCU00117"; transcript_id "NCU00117T0";
Supercontig_12.3	NC12_CALLGENES_FINAL_7	exon	2670538	2670749	.	-	.	gene_id "NCU00117"; transcript_id "NCU00117T0";
Supercontig_12.3	NC12_CALLGENES_FINAL_7	CDS	2670538	2670749	.	-	0	gene_id "NCU00117"; transcript_id "NCU00117T0";
Supercontig_12.3	NC12_CALLGENES_FINAL_7	exon	2670347	2670482	.	-	.	gene_id "NCU00117"; transcript_id "NCU00117T0";
Supercontig_12.3	NC12_CALLGENES_FINAL_7	CDS	2670347	2670482	.	-	1	gene_id "NCU00117"; transcript_id "NCU00117T0";
Supercontig_12.3	NC12_CALLGENES_FINAL_7	exon	2669992	2670284	.	-	.	gene_id "NCU00117"; transcript_id "NCU00117T0";
Supercontig_12.3	NC12_CALLGENES_FINAL_7	CDS	2669992	2670284	.	-	0	gene_id "NCU00117"; transcript_id "NCU00117T0";
Supercontig_12.3	NC12_CALLGENES_FINAL_7	exon	2669781	2669937	.	-	.	gene_id "NCU00117"; transcript_id "NCU00117T0";
Supercontig_12.3	NC12_CALLGENES_FINAL_7	CDS	2669781	2669937	.	-	1	gene_id "NCU00117"; transcript_id "NCU00117T0";
Supercontig_12.3	NC12_CALLGENES_FINAL_7	exon	2669414	2669667	.	-	.	gene_id "NCU00117"; transcript_id "NCU00117T0";
Supercontig_12.3	NC12_CALLGENES_FINAL_7	CDS	2669414	2669667	.	-	0	gene_id "NCU00117"; transcript_id "NCU00117T0";
Supercontig_12.3	NC12_CALLGENES_FINAL_7	exon	2668946	2669296	.	-	.	gene_id "NCU00117"; transcript_id "NCU00117T0";
Supercontig_12.3	NC12_CALLGENES_FINAL_7	CDS	2669215	2669296	.	-	1	gene_id "NCU00117"; transcript_id "NCU00117T0";
Supercontig_12.3	NC12_CALLGENES_FINAL_7	start_codon	2674109	2674111	.	+	0	gene_id "NCU00118"; transcript_id "NCU00118T0";
Supercontig_12.3	NC12_CALLGENES_FINAL_7	stop_codon	2676798	2676800	.	+	0	gene_id "NCU00118"; transcript_id "NCU00118T0";
Supercontig_12.3	NC12_CALLGENES_FINAL_7	exon	2674109	2674660	.	+	.	gene_id "NCU00118"; transcript_id "NCU00118T0";
Supercontig_12.3	NC12_CALLGENES_FINAL_7	CDS	2674109	2674660	.	+	0	gene_id "NCU00118"; transcript_id "NCU00118T0";
Supercontig_12.3	NC12_CALLGENES_FINAL_7	exon	2674736	2674909	.	+	.	gene_id "NCU00118"; transcript_id "NCU00118T0";
Supercontig_12.3	NC12_CALLGENES_FINAL_7	CDS	2674736	2674909	.	+	0	gene_id "NCU00118"; transcript_id "NCU00118T0";
Supercontig_12.3	NC12_CALLGENES_FINAL_7	exon	2674963	2675226	.	+	.	gene_id "NCU00118"; transcript_id "NCU00118T0";
Supercontig_12.3	NC12_CALLGENES_FINAL_7	CDS	2674963	2675226	.	+	0	gene_id "NCU00118"; transcript_id "NCU00118T0";
Supercontig_12.3	NC12_CALLGENES_FINAL_7	exon	2675286	2675849	.	+	.	gene_id "NCU00118"; transcript_id "NCU00118T0";
Supercontig_12.3	NC12_CALLGENES_FINAL_7	CDS	2675286	2675849	.	+	0	gene_id "NCU00118"; transcript_id "NCU00118T0";
Supercontig_12.3	NC12_CALLGENES_FINAL_7	exon	2675897	2676018	.	+	.	gene_id "NCU00118"; transcript_id "NCU00118T0";
Supercontig_12.3	NC12_CALLGENES_FINAL_7	CDS	2675897	2676018	.	+	0	gene_id "NCU00118"; transcript_id "NCU00118T0";
Supercontig_12.3	NC12_CALLGENES_FINAL_7	exon	2676068	2676098	.	+	.	gene_id "NCU00118"; transcript_id "NCU00118T0";
Supercontig_12.3	NC12_CALLGENES_FINAL_7	CDS	2676068	2676098	.	+	1	gene_id "NCU00118"; transcript_id "NCU00118T0";
Supercontig_12.3	NC12_CALLGENES_FINAL_7	exon	2676158	2676175	.	+	.	gene_id "NCU00118"; transcript_id "NCU00118T0";
Supercontig_12.3	NC12_CALLGENES_FINAL_7	CDS	2676158	2676175	.	+	0	gene_id "NCU00118"; transcript_id "NCU00118T0";
Supercontig_12.3	NC12_CALLGENES_FINAL_7	exon	2676225	2676297	.	+	.	gene_id "NCU00118"; transcript_id "NCU00118T0";
Supercontig_12.3	NC12_CALLGENES_FINAL_7	CDS	2676225	2676297	.	+	0	gene_id "NCU00118"; transcript_id "NCU00118T0";
Supercontig_12.3	NC12_CALLGENES_FINAL_7	exon	2676347	2676426	.	+	.	gene_id "NCU00118"; transcript_id "NCU00118T0";
Supercontig_12.3	NC12_CALLGENES_FINAL_7	CDS	2676347	2676426	.	+	2	gene_id "NCU00118"; transcript_id "NCU00118T0";
Supercontig_12.3	NC12_CALLGENES_FINAL_7	exon	2676482	2676596	.	+	.	gene_id "NCU00118"; transcript_id "NCU00118T0";
Supercontig_12.3	NC12_CALLGENES_FINAL_7	CDS	2676482	2676596	.	+	0	gene_id "NCU00118"; transcript_id "NCU00118T0";
Supercontig_12.3	NC12_CALLGENES_FINAL_7	exon	2676652	2677336	.	+	.	gene_id "NCU00118"; transcript_id "NCU00118T0";
Supercontig_12.3	NC12_CALLGENES_FINAL_7	CDS	2676652	2676797	.	+	2	gene_id "NCU00118"; transcript_id "NCU00118T0";
Supercontig_12.3	NC12_CALLGENES_FINAL_7	start_codon	2680766	2680768	.	-	0	gene_id "NCU00119"; transcript_id "NCU00119T0";
Supercontig_12.3	NC12_CALLGENES_FINAL_7	stop_codon	2677478	2677480	.	-	0	gene_id "NCU00119"; transcript_id "NCU00119T0";
Supercontig_12.3	NC12_CALLGENES_FINAL_7	exon	2677399	2681273	.	-	.	gene_id "NCU00119"; transcript_id "NCU00119T0";
Supercontig_12.3	NC12_CALLGENES_FINAL_7	CDS	2677481	2680768	.	-	0	gene_id "NCU00119"; transcript_id "NCU00119T0";
Supercontig_12.3	NC12_CALLGENES_FINAL_7	start_codon	2685418	2685420	.	-	0	gene_id "NCU00120"; transcript_id "NCU00120T0";
Supercontig_12.3	NC12_CALLGENES_FINAL_7	stop_codon	2681707	2681709	.	-	0	gene_id "NCU00120"; transcript_id "NCU00120T0";
Supercontig_12.3	NC12_CALLGENES_FINAL_7	exon	2681429	2685588	.	-	.	gene_id "NCU00120"; transcript_id "NCU00120T0";
Supercontig_12.3	NC12_CALLGENES_FINAL_7	CDS	2681710	2685420	.	-	0	gene_id "NCU00120"; transcript_id "NCU00120T0";
Supercontig_12.3	NC12_CALLGENES_FINAL_7	start_codon	2687917	2687919	.	+	0	gene_id "NCU00121"; transcript_id "NCU00121T0";
Supercontig_12.3	NC12_CALLGENES_FINAL_7	stop_codon	2690887	2690889	.	+	0	gene_id "NCU00121"; transcript_id "NCU00121T0";
Supercontig_12.3	NC12_CALLGENES_FINAL_7	exon	2686906	2688220	.	+	.	gene_id "NCU00121"; transcript_id "NCU00121T0";
Supercontig_12.3	NC12_CALLGENES_FINAL_7	CDS	2687917	2688220	.	+	0	gene_id "NCU00121"; transcript_id "NCU00121T0";
Supercontig_12.3	NC12_CALLGENES_FINAL_7	exon	2688277	2690561	.	+	.	gene_id "NCU00121"; transcript_id "NCU00121T0";
Supercontig_12.3	NC12_CALLGENES_FINAL_7	CDS	2688277	2690561	.	+	2	gene_id "NCU00121"; transcript_id "NCU00121T0";
Supercontig_12.3	NC12_CALLGENES_FINAL_7	exon	2690636	2690746	.	+	.	gene_id "NCU00121"; transcript_id "NCU00121T0";
Supercontig_12.3	NC12_CALLGENES_FINAL_7	CDS	2690636	2690746	.	+	0	gene_id "NCU00121"; transcript_id "NCU00121T0";
Supercontig_12.3	NC12_CALLGENES_FINAL_7	exon	2690827	2691445	.	+	.	gene_id "NCU00121"; transcript_id "NCU00121T0";
Supercontig_12.3	NC12_CALLGENES_FINAL_7	CDS	2690827	2690886	.	+	0	gene_id "NCU00121"; transcript_id "NCU00121T0";
Supercontig_12.3	NC12_CALLGENES_FINAL_7	start_codon	2693399	2693401	.	-	0	gene_id "NCU00122"; transcript_id "NCU00122T0";
Supercontig_12.3	NC12_CALLGENES_FINAL_7	stop_codon	2691689	2691691	.	-	0	gene_id "NCU00122"; transcript_id "NCU00122T0";
Supercontig_12.3	NC12_CALLGENES_FINAL_7	exon	2693200	2693631	.	-	.	gene_id "NCU00122"; transcript_id "NCU00122T0";
Supercontig_12.3	NC12_CALLGENES_FINAL_7	CDS	2693200	2693401	.	-	0	gene_id "NCU00122"; transcript_id "NCU00122T0";
Supercontig_12.3	NC12_CALLGENES_FINAL_7	exon	2691298	2693100	.	-	.	gene_id "NCU00122"; transcript_id "NCU00122T0";
Supercontig_12.3	NC12_CALLGENES_FINAL_7	CDS	2691692	2693100	.	-	2	gene_id "NCU00122"; transcript_id "NCU00122T0";
Supercontig_12.3	NC12_CALLGENES_FINAL_7	start_codon	2701163	2701165	.	-	0	gene_id "NCU00123"; transcript_id "NCU00123T0";
Supercontig_12.3	NC12_CALLGENES_FINAL_7	stop_codon	2699575	2699577	.	-	0	gene_id "NCU00123"; transcript_id "NCU00123T0";
Supercontig_12.3	NC12_CALLGENES_FINAL_7	exon	2701000	2701165	.	-	.	gene_id "NCU00123"; transcript_id "NCU00123T0";
Supercontig_12.3	NC12_CALLGENES_FINAL_7	CDS	2701000	2701165	.	-	0	gene_id "NCU00123"; transcript_id "NCU00123T0";
Supercontig_12.3	NC12_CALLGENES_FINAL_7	exon	2700746	2700758	.	-	.	gene_id "NCU00123"; transcript_id "NCU00123T0";
Supercontig_12.3	NC12_CALLGENES_FINAL_7	CDS	2700746	2700758	.	-	2	gene_id "NCU00123"; transcript_id "NCU00123T0";
Supercontig_12.3	NC12_CALLGENES_FINAL_7	exon	2700293	2700392	.	-	.	gene_id "NCU00123"; transcript_id "NCU00123T0";
Supercontig_12.3	NC12_CALLGENES_FINAL_7	CDS	2700293	2700392	.	-	1	gene_id "NCU00123"; transcript_id "NCU00123T0";
Supercontig_12.3	NC12_CALLGENES_FINAL_7	exon	2699784	2700060	.	-	.	gene_id "NCU00123"; transcript_id "NCU00123T0";
Supercontig_12.3	NC12_CALLGENES_FINAL_7	CDS	2699784	2700060	.	-	0	gene_id "NCU00123"; transcript_id "NCU00123T0";
Supercontig_12.3	NC12_CALLGENES_FINAL_7	exon	2699575	2699642	.	-	.	gene_id "NCU00123"; transcript_id "NCU00123T0";
Supercontig_12.3	NC12_CALLGENES_FINAL_7	CDS	2699578	2699642	.	-	2	gene_id "NCU00123"; transcript_id "NCU00123T0";
Supercontig_12.3	NC12_CALLGENES_FINAL_7	start_codon	2702428	2702430	.	+	0	gene_id "NCU00124"; transcript_id "NCU00124T1";
Supercontig_12.3	NC12_CALLGENES_FINAL_7	stop_codon	2707202	2707204	.	+	0	gene_id "NCU00124"; transcript_id "NCU00124T1";
Supercontig_12.3	NC12_CALLGENES_FINAL_7	exon	2701237	2702597	.	+	.	gene_id "NCU00124"; transcript_id "NCU00124T1";
Supercontig_12.3	NC12_CALLGENES_FINAL_7	CDS	2702428	2702597	.	+	0	gene_id "NCU00124"; transcript_id "NCU00124T1";
Supercontig_12.3	NC12_CALLGENES_FINAL_7	exon	2702652	2702754	.	+	.	gene_id "NCU00124"; transcript_id "NCU00124T1";
Supercontig_12.3	NC12_CALLGENES_FINAL_7	CDS	2702652	2702754	.	+	1	gene_id "NCU00124"; transcript_id "NCU00124T1";
Supercontig_12.3	NC12_CALLGENES_FINAL_7	exon	2702815	2705796	.	+	.	gene_id "NCU00124"; transcript_id "NCU00124T1";
Supercontig_12.3	NC12_CALLGENES_FINAL_7	CDS	2702815	2705796	.	+	0	gene_id "NCU00124"; transcript_id "NCU00124T1";
Supercontig_12.3	NC12_CALLGENES_FINAL_7	exon	2705867	2707472	.	+	.	gene_id "NCU00124"; transcript_id "NCU00124T1";
Supercontig_12.3	NC12_CALLGENES_FINAL_7	CDS	2705867	2707201	.	+	0	gene_id "NCU00124"; transcript_id "NCU00124T1";
Supercontig_12.3	NC12_CALLGENES_FINAL_7	start_codon	2702428	2702430	.	+	0	gene_id "NCU00124"; transcript_id "NCU00124T0";
Supercontig_12.3	NC12_CALLGENES_FINAL_7	stop_codon	2707202	2707204	.	+	0	gene_id "NCU00124"; transcript_id "NCU00124T0";
Supercontig_12.3	NC12_CALLGENES_FINAL_7	exon	2702428	2705796	.	+	.	gene_id "NCU00124"; transcript_id "NCU00124T0";
Supercontig_12.3	NC12_CALLGENES_FINAL_7	CDS	2702428	2705796	.	+	0	gene_id "NCU00124"; transcript_id "NCU00124T0";
Supercontig_12.3	NC12_CALLGENES_FINAL_7	exon	2705867	2707472	.	+	.	gene_id "NCU00124"; transcript_id "NCU00124T0";
Supercontig_12.3	NC12_CALLGENES_FINAL_7	CDS	2705867	2707201	.	+	0	gene_id "NCU00124"; transcript_id "NCU00124T0";
Supercontig_12.3	NC12_CALLGENES_FINAL_7	start_codon	2708779	2708781	.	+	0	gene_id "NCU00125"; transcript_id "NCU00125T0";
Supercontig_12.3	NC12_CALLGENES_FINAL_7	stop_codon	2710592	2710594	.	+	0	gene_id "NCU00125"; transcript_id "NCU00125T0";
Supercontig_12.3	NC12_CALLGENES_FINAL_7	exon	2708615	2709348	.	+	.	gene_id "NCU00125"; transcript_id "NCU00125T0";
Supercontig_12.3	NC12_CALLGENES_FINAL_7	CDS	2708779	2709348	.	+	0	gene_id "NCU00125"; transcript_id "NCU00125T0";
Supercontig_12.3	NC12_CALLGENES_FINAL_7	exon	2709425	2710766	.	+	.	gene_id "NCU00125"; transcript_id "NCU00125T0";
Supercontig_12.3	NC12_CALLGENES_FINAL_7	CDS	2709425	2710591	.	+	0	gene_id "NCU00125"; transcript_id "NCU00125T0";
Supercontig_12.3	NC12_CALLGENES_FINAL_7	start_codon	2708779	2708781	.	+	0	gene_id "NCU00125"; transcript_id "NCU00125T1";
Supercontig_12.3	NC12_CALLGENES_FINAL_7	stop_codon	2710592	2710594	.	+	0	gene_id "NCU00125"; transcript_id "NCU00125T1";
Supercontig_12.3	NC12_CALLGENES_FINAL_7	exon	2708593	2709348	.	+	.	gene_id "NCU00125"; transcript_id "NCU00125T1";
Supercontig_12.3	NC12_CALLGENES_FINAL_7	CDS	2708779	2709348	.	+	0	gene_id "NCU00125"; transcript_id "NCU00125T1";
Supercontig_12.3	NC12_CALLGENES_FINAL_7	exon	2709425	2709813	.	+	.	gene_id "NCU00125"; transcript_id "NCU00125T1";
Supercontig_12.3	NC12_CALLGENES_FINAL_7	CDS	2709425	2709813	.	+	0	gene_id "NCU00125"; transcript_id "NCU00125T1";
Supercontig_12.3	NC12_CALLGENES_FINAL_7	exon	2709886	2710874	.	+	.	gene_id "NCU00125"; transcript_id "NCU00125T1";
Supercontig_12.3	NC12_CALLGENES_FINAL_7	CDS	2709886	2710591	.	+	1	gene_id "NCU00125"; transcript_id "NCU00125T1";
Supercontig_12.3	NC12_CALLGENES_FINAL_7	start_codon	2713119	2713121	.	-	0	gene_id "NCU00126"; transcript_id "NCU00126T0";
Supercontig_12.3	NC12_CALLGENES_FINAL_7	stop_codon	2712284	2712286	.	-	0	gene_id "NCU00126"; transcript_id "NCU00126T0";
Supercontig_12.3	NC12_CALLGENES_FINAL_7	exon	2712483	2714403	.	-	.	gene_id "NCU00126"; transcript_id "NCU00126T0";
Supercontig_12.3	NC12_CALLGENES_FINAL_7	CDS	2712483	2713121	.	-	0	gene_id "NCU00126"; transcript_id "NCU00126T0";
Supercontig_12.3	NC12_CALLGENES_FINAL_7	exon	2711676	2712418	.	-	.	gene_id "NCU00126"; transcript_id "NCU00126T0";
Supercontig_12.3	NC12_CALLGENES_FINAL_7	CDS	2712287	2712418	.	-	0	gene_id "NCU00126"; transcript_id "NCU00126T0";
Supercontig_12.3	NC12_CALLGENES_FINAL_7	start_codon	2717484	2717486	.	+	0	gene_id "NCU00127"; transcript_id "NCU00127T0";
Supercontig_12.3	NC12_CALLGENES_FINAL_7	stop_codon	2719316	2719318	.	+	0	gene_id "NCU00127"; transcript_id "NCU00127T0";
Supercontig_12.3	NC12_CALLGENES_FINAL_7	exon	2716864	2717971	.	+	.	gene_id "NCU00127"; transcript_id "NCU00127T0";
Supercontig_12.3	NC12_CALLGENES_FINAL_7	CDS	2717484	2717971	.	+	0	gene_id "NCU00127"; transcript_id "NCU00127T0";
Supercontig_12.3	NC12_CALLGENES_FINAL_7	exon	2718028	2719590	.	+	.	gene_id "NCU00127"; transcript_id "NCU00127T0";
Supercontig_12.3	NC12_CALLGENES_FINAL_7	CDS	2718028	2719315	.	+	1	gene_id "NCU00127"; transcript_id "NCU00127T0";
Supercontig_12.3	NC12_CALLGENES_FINAL_7	start_codon	2722532	2722534	.	+	0	gene_id "NCU00128"; transcript_id "NCU00128T0";
Supercontig_12.3	NC12_CALLGENES_FINAL_7	stop_codon	2726112	2726114	.	+	0	gene_id "NCU00128"; transcript_id "NCU00128T0";
Supercontig_12.3	NC12_CALLGENES_FINAL_7	exon	2722532	2722721	.	+	.	gene_id "NCU00128"; transcript_id "NCU00128T0";
Supercontig_12.3	NC12_CALLGENES_FINAL_7	CDS	2722532	2722721	.	+	0	gene_id "NCU00128"; transcript_id "NCU00128T0";
Supercontig_12.3	NC12_CALLGENES_FINAL_7	exon	2722831	2726114	.	+	.	gene_id "NCU00128"; transcript_id "NCU00128T0";
Supercontig_12.3	NC12_CALLGENES_FINAL_7	CDS	2722831	2726111	.	+	2	gene_id "NCU00128"; transcript_id "NCU00128T0";
Supercontig_12.3	NC12_CALLGENES_FINAL_7	start_codon	2729404	2729406	.	-	0	gene_id "NCU00129"; transcript_id "NCU00129T0";
Supercontig_12.3	NC12_CALLGENES_FINAL_7	stop_codon	2727510	2727512	.	-	0	gene_id "NCU00129"; transcript_id "NCU00129T0";
Supercontig_12.3	NC12_CALLGENES_FINAL_7	exon	2728936	2729675	.	-	.	gene_id "NCU00129"; transcript_id "NCU00129T0";
Supercontig_12.3	NC12_CALLGENES_FINAL_7	CDS	2728936	2729406	.	-	0	gene_id "NCU00129"; transcript_id "NCU00129T0";
Supercontig_12.3	NC12_CALLGENES_FINAL_7	exon	2727941	2728874	.	-	.	gene_id "NCU00129"; transcript_id "NCU00129T0";
Supercontig_12.3	NC12_CALLGENES_FINAL_7	CDS	2727941	2728874	.	-	0	gene_id "NCU00129"; transcript_id "NCU00129T0";
Supercontig_12.3	NC12_CALLGENES_FINAL_7	exon	2727233	2727826	.	-	.	gene_id "NCU00129"; transcript_id "NCU00129T0";
Supercontig_12.3	NC12_CALLGENES_FINAL_7	CDS	2727513	2727826	.	-	2	gene_id "NCU00129"; transcript_id "NCU00129T0";
Supercontig_12.3	NC12_CALLGENES_FINAL_7	start_codon	2732778	2732780	.	-	0	gene_id "NCU00130"; transcript_id "NCU00130T0";
Supercontig_12.3	NC12_CALLGENES_FINAL_7	stop_codon	2731257	2731259	.	-	0	gene_id "NCU00130"; transcript_id "NCU00130T0";
Supercontig_12.3	NC12_CALLGENES_FINAL_7	exon	2732968	2733380	.	-	.	gene_id "NCU00130"; transcript_id "NCU00130T0";
Supercontig_12.3	NC12_CALLGENES_FINAL_7	exon	2732737	2732885	.	-	.	gene_id "NCU00130"; transcript_id "NCU00130T0";
Supercontig_12.3	NC12_CALLGENES_FINAL_7	CDS	2732737	2732780	.	-	0	gene_id "NCU00130"; transcript_id "NCU00130T0";
Supercontig_12.3	NC12_CALLGENES_FINAL_7	exon	2730966	2732643	.	-	.	gene_id "NCU00130"; transcript_id "NCU00130T0";
Supercontig_12.3	NC12_CALLGENES_FINAL_7	CDS	2731260	2732643	.	-	1	gene_id "NCU00130"; transcript_id "NCU00130T0";
Supercontig_12.3	NC12_CALLGENES_FINAL_7	start_codon	2732778	2732780	.	-	0	gene_id "NCU00130"; transcript_id "NCU00130T1";
Supercontig_12.3	NC12_CALLGENES_FINAL_7	stop_codon	2731257	2731259	.	-	0	gene_id "NCU00130"; transcript_id "NCU00130T1";
Supercontig_12.3	NC12_CALLGENES_FINAL_7	exon	2732737	2733072	.	-	.	gene_id "NCU00130"; transcript_id "NCU00130T1";
Supercontig_12.3	NC12_CALLGENES_FINAL_7	CDS	2732737	2732780	.	-	0	gene_id "NCU00130"; transcript_id "NCU00130T1";
Supercontig_12.3	NC12_CALLGENES_FINAL_7	exon	2730966	2732643	.	-	.	gene_id "NCU00130"; transcript_id "NCU00130T1";
Supercontig_12.3	NC12_CALLGENES_FINAL_7	CDS	2731260	2732643	.	-	1	gene_id "NCU00130"; transcript_id "NCU00130T1";
Supercontig_12.3	NC12_CALLGENES_FINAL_7	start_codon	2736324	2736326	.	-	0	gene_id "NCU00132"; transcript_id "NCU00132T0";
Supercontig_12.3	NC12_CALLGENES_FINAL_7	stop_codon	2735526	2735528	.	-	0	gene_id "NCU00132"; transcript_id "NCU00132T0";
Supercontig_12.3	NC12_CALLGENES_FINAL_7	exon	2736206	2736627	.	-	.	gene_id "NCU00132"; transcript_id "NCU00132T0";
Supercontig_12.3	NC12_CALLGENES_FINAL_7	CDS	2736206	2736326	.	-	0	gene_id "NCU00132"; transcript_id "NCU00132T0";
Supercontig_12.3	NC12_CALLGENES_FINAL_7	exon	2735106	2736106	.	-	.	gene_id "NCU00132"; transcript_id "NCU00132T0";
Supercontig_12.3	NC12_CALLGENES_FINAL_7	CDS	2735529	2736106	.	-	2	gene_id "NCU00132"; transcript_id "NCU00132T0";
Supercontig_12.3	NC12_CALLGENES_FINAL_7	start_codon	2737821	2737823	.	+	0	gene_id "NCU00133"; transcript_id "NCU00133T0";
Supercontig_12.3	NC12_CALLGENES_FINAL_7	stop_codon	2739843	2739845	.	+	0	gene_id "NCU00133"; transcript_id "NCU00133T0";
Supercontig_12.3	NC12_CALLGENES_FINAL_7	exon	2737574	2737831	.	+	.	gene_id "NCU00133"; transcript_id "NCU00133T0";
Supercontig_12.3	NC12_CALLGENES_FINAL_7	CDS	2737821	2737831	.	+	0	gene_id "NCU00133"; transcript_id "NCU00133T0";
Supercontig_12.3	NC12_CALLGENES_FINAL_7	exon	2737988	2738210	.	+	.	gene_id "NCU00133"; transcript_id "NCU00133T0";
Supercontig_12.3	NC12_CALLGENES_FINAL_7	CDS	2737988	2738210	.	+	1	gene_id "NCU00133"; transcript_id "NCU00133T0";
Supercontig_12.3	NC12_CALLGENES_FINAL_7	exon	2738267	2738760	.	+	.	gene_id "NCU00133"; transcript_id "NCU00133T0";
Supercontig_12.3	NC12_CALLGENES_FINAL_7	CDS	2738267	2738760	.	+	0	gene_id "NCU00133"; transcript_id "NCU00133T0";
Supercontig_12.3	NC12_CALLGENES_FINAL_7	exon	2738819	2739190	.	+	.	gene_id "NCU00133"; transcript_id "NCU00133T0";
Supercontig_12.3	NC12_CALLGENES_FINAL_7	CDS	2738819	2739190	.	+	1	gene_id "NCU00133"; transcript_id "NCU00133T0";
Supercontig_12.3	NC12_CALLGENES_FINAL_7	exon	2739248	2740109	.	+	.	gene_id "NCU00133"; transcript_id "NCU00133T0";
Supercontig_12.3	NC12_CALLGENES_FINAL_7	CDS	2739248	2739842	.	+	1	gene_id "NCU00133"; transcript_id "NCU00133T0";
Supercontig_12.3	NC12_CALLGENES_FINAL_7	start_codon	2741064	2741066	.	+	0	gene_id "NCU00134"; transcript_id "NCU00134T0";
Supercontig_12.3	NC12_CALLGENES_FINAL_7	stop_codon	2744361	2744363	.	+	0	gene_id "NCU00134"; transcript_id "NCU00134T0";
Supercontig_12.3	NC12_CALLGENES_FINAL_7	exon	2740593	2741075	.	+	.	gene_id "NCU00134"; transcript_id "NCU00134T0";
Supercontig_12.3	NC12_CALLGENES_FINAL_7	CDS	2741064	2741075	.	+	0	gene_id "NCU00134"; transcript_id "NCU00134T0";
Supercontig_12.3	NC12_CALLGENES_FINAL_7	exon	2741237	2742791	.	+	.	gene_id "NCU00134"; transcript_id "NCU00134T0";
Supercontig_12.3	NC12_CALLGENES_FINAL_7	CDS	2741237	2742791	.	+	0	gene_id "NCU00134"; transcript_id "NCU00134T0";
Supercontig_12.3	NC12_CALLGENES_FINAL_7	exon	2742850	2744799	.	+	.	gene_id "NCU00134"; transcript_id "NCU00134T0";
Supercontig_12.3	NC12_CALLGENES_FINAL_7	CDS	2742850	2744360	.	+	2	gene_id "NCU00134"; transcript_id "NCU00134T0";
Supercontig_12.3	NC12_CALLGENES_FINAL_7	start_codon	2741411	2741413	.	+	0	gene_id "NCU00134"; transcript_id "NCU00134T1";
Supercontig_12.3	NC12_CALLGENES_FINAL_7	stop_codon	2744361	2744363	.	+	0	gene_id "NCU00134"; transcript_id "NCU00134T1";
Supercontig_12.3	NC12_CALLGENES_FINAL_7	exon	2741139	2742791	.	+	.	gene_id "NCU00134"; transcript_id "NCU00134T1";
Supercontig_12.3	NC12_CALLGENES_FINAL_7	CDS	2741411	2742791	.	+	0	gene_id "NCU00134"; transcript_id "NCU00134T1";
Supercontig_12.3	NC12_CALLGENES_FINAL_7	exon	2742850	2744799	.	+	.	gene_id "NCU00134"; transcript_id "NCU00134T1";
Supercontig_12.3	NC12_CALLGENES_FINAL_7	CDS	2742850	2744360	.	+	2	gene_id "NCU00134"; transcript_id "NCU00134T1";
Supercontig_12.3	NC12_CALLGENES_FINAL_7	start_codon	2747568	2747570	.	-	0	gene_id "NCU00135"; transcript_id "NCU00135T0";
Supercontig_12.3	NC12_CALLGENES_FINAL_7	stop_codon	2746223	2746225	.	-	0	gene_id "NCU00135"; transcript_id "NCU00135T0";
Supercontig_12.3	NC12_CALLGENES_FINAL_7	exon	2747801	2747962	.	-	.	gene_id "NCU00135"; transcript_id "NCU00135T0";
Supercontig_12.3	NC12_CALLGENES_FINAL_7	exon	2747242	2747694	.	-	.	gene_id "NCU00135"; transcript_id "NCU00135T0";
Supercontig_12.3	NC12_CALLGENES_FINAL_7	CDS	2747242	2747570	.	-	0	gene_id "NCU00135"; transcript_id "NCU00135T0";
Supercontig_12.3	NC12_CALLGENES_FINAL_7	exon	2746475	2747068	.	-	.	gene_id "NCU00135"; transcript_id "NCU00135T0";
Supercontig_12.3	NC12_CALLGENES_FINAL_7	CDS	2746475	2747068	.	-	1	gene_id "NCU00135"; transcript_id "NCU00135T0";
Supercontig_12.3	NC12_CALLGENES_FINAL_7	exon	2746013	2746400	.	-	.	gene_id "NCU00135"; transcript_id "NCU00135T0";
Supercontig_12.3	NC12_CALLGENES_FINAL_7	CDS	2746226	2746400	.	-	1	gene_id "NCU00135"; transcript_id "NCU00135T0";
Supercontig_12.3	NC12_CALLGENES_FINAL_7	start_codon	2747568	2747570	.	-	0	gene_id "NCU00135"; transcript_id "NCU00135T1";
Supercontig_12.3	NC12_CALLGENES_FINAL_7	stop_codon	2746223	2746225	.	-	0	gene_id "NCU00135"; transcript_id "NCU00135T1";
Supercontig_12.3	NC12_CALLGENES_FINAL_7	exon	2747242	2747823	.	-	.	gene_id "NCU00135"; transcript_id "NCU00135T1";
Supercontig_12.3	NC12_CALLGENES_FINAL_7	CDS	2747242	2747570	.	-	0	gene_id "NCU00135"; transcript_id "NCU00135T1";
Supercontig_12.3	NC12_CALLGENES_FINAL_7	exon	2746475	2747068	.	-	.	gene_id "NCU00135"; transcript_id "NCU00135T1";
Supercontig_12.3	NC12_CALLGENES_FINAL_7	CDS	2746475	2747068	.	-	1	gene_id "NCU00135"; transcript_id "NCU00135T1";
Supercontig_12.3	NC12_CALLGENES_FINAL_7	exon	2746013	2746400	.	-	.	gene_id "NCU00135"; transcript_id "NCU00135T1";
Supercontig_12.3	NC12_CALLGENES_FINAL_7	CDS	2746226	2746400	.	-	1	gene_id "NCU00135"; transcript_id "NCU00135T1";
Supercontig_12.3	NC12_CALLGENES_FINAL_7	start_codon	2750983	2750985	.	-	0	gene_id "NCU00136"; transcript_id "NCU00136T0";
Supercontig_12.3	NC12_CALLGENES_FINAL_7	stop_codon	2748725	2748727	.	-	0	gene_id "NCU00136"; transcript_id "NCU00136T0";
Supercontig_12.3	NC12_CALLGENES_FINAL_7	exon	2750867	2751023	.	-	.	gene_id "NCU00136"; transcript_id "NCU00136T0";
Supercontig_12.3	NC12_CALLGENES_FINAL_7	CDS	2750867	2750985	.	-	0	gene_id "NCU00136"; transcript_id "NCU00136T0";
Supercontig_12.3	NC12_CALLGENES_FINAL_7	exon	2748546	2750759	.	-	.	gene_id "NCU00136"; transcript_id "NCU00136T0";
Supercontig_12.3	NC12_CALLGENES_FINAL_7	CDS	2748728	2750759	.	-	1	gene_id "NCU00136"; transcript_id "NCU00136T0";
Supercontig_12.3	NC12_CALLGENES_FINAL_7	start_codon	2752508	2752510	.	-	0	gene_id "NCU00137"; transcript_id "NCU00137T0";
Supercontig_12.3	NC12_CALLGENES_FINAL_7	stop_codon	2751705	2751707	.	-	0	gene_id "NCU00137"; transcript_id "NCU00137T0";
Supercontig_12.3	NC12_CALLGENES_FINAL_7	exon	2752026	2752520	.	-	.	gene_id "NCU00137"; transcript_id "NCU00137T0";
Supercontig_12.3	NC12_CALLGENES_FINAL_7	CDS	2752026	2752510	.	-	0	gene_id "NCU00137"; transcript_id "NCU00137T0";
Supercontig_12.3	NC12_CALLGENES_FINAL_7	exon	2751870	2751958	.	-	.	gene_id "NCU00137"; transcript_id "NCU00137T0";
Supercontig_12.3	NC12_CALLGENES_FINAL_7	CDS	2751870	2751958	.	-	1	gene_id "NCU00137"; transcript_id "NCU00137T0";
Supercontig_12.3	NC12_CALLGENES_FINAL_7	exon	2751339	2751799	.	-	.	gene_id "NCU00137"; transcript_id "NCU00137T0";
Supercontig_12.3	NC12_CALLGENES_FINAL_7	CDS	2751708	2751799	.	-	2	gene_id "NCU00137"; transcript_id "NCU00137T0";
Supercontig_12.3	NC12_CALLGENES_FINAL_7	start_codon	2752298	2752300	.	-	0	gene_id "NCU00137"; transcript_id "NCU00137T1";
Supercontig_12.3	NC12_CALLGENES_FINAL_7	stop_codon	2751908	2751910	.	-	0	gene_id "NCU00137"; transcript_id "NCU00137T1";
Supercontig_12.3	NC12_CALLGENES_FINAL_7	exon	2751870	2752422	.	-	.	gene_id "NCU00137"; transcript_id "NCU00137T1";
Supercontig_12.3	NC12_CALLGENES_FINAL_7	CDS	2751911	2752300	.	-	0	gene_id "NCU00137"; transcript_id "NCU00137T1";
Supercontig_12.3	NC12_CALLGENES_FINAL_7	exon	2751422	2751799	.	-	.	gene_id "NCU00137"; transcript_id "NCU00137T1";
Supercontig_12.3	NC12_CALLGENES_FINAL_7	start_codon	2753731	2753733	.	+	0	gene_id "NCU00138"; transcript_id "NCU00138T0";
Supercontig_12.3	NC12_CALLGENES_FINAL_7	stop_codon	2756035	2756037	.	+	0	gene_id "NCU00138"; transcript_id "NCU00138T0";
Supercontig_12.3	NC12_CALLGENES_FINAL_7	exon	2752660	2752865	.	+	.	gene_id "NCU00138"; transcript_id "NCU00138T0";
Supercontig_12.3	NC12_CALLGENES_FINAL_7	exon	2752943	2754373	.	+	.	gene_id "NCU00138"; transcript_id "NCU00138T0";
Supercontig_12.3	NC12_CALLGENES_FINAL_7	CDS	2753731	2754373	.	+	0	gene_id "NCU00138"; transcript_id "NCU00138T0";
Supercontig_12.3	NC12_CALLGENES_FINAL_7	exon	2754430	2754955	.	+	.	gene_id "NCU00138"; transcript_id "NCU00138T0";
Supercontig_12.3	NC12_CALLGENES_FINAL_7	CDS	2754430	2754955	.	+	2	gene_id "NCU00138"; transcript_id "NCU00138T0";
Supercontig_12.3	NC12_CALLGENES_FINAL_7	exon	2755032	2756067	.	+	.	gene_id "NCU00138"; transcript_id "NCU00138T0";
Supercontig_12.3	NC12_CALLGENES_FINAL_7	CDS	2755032	2756034	.	+	1	gene_id "NCU00138"; transcript_id "NCU00138T0";
Supercontig_12.3	NC12_CALLGENES_FINAL_7	start_codon	2770759	2770761	.	+	0	gene_id "NCU00142"; transcript_id "NCU00142T0";
Supercontig_12.3	NC12_CALLGENES_FINAL_7	stop_codon	2773282	2773284	.	+	0	gene_id "NCU00142"; transcript_id "NCU00142T0";
Supercontig_12.3	NC12_CALLGENES_FINAL_7	exon	2770605	2774213	.	+	.	gene_id "NCU00142"; transcript_id "NCU00142T0";
Supercontig_12.3	NC12_CALLGENES_FINAL_7	CDS	2770759	2773281	.	+	0	gene_id "NCU00142"; transcript_id "NCU00142T0";
Supercontig_12.3	NC12_CALLGENES_FINAL_7	start_codon	2778566	2778568	.	-	0	gene_id "NCU00143"; transcript_id "NCU00143T0";
Supercontig_12.3	NC12_CALLGENES_FINAL_7	stop_codon	2777897	2777899	.	-	0	gene_id "NCU00143"; transcript_id "NCU00143T0";
Supercontig_12.3	NC12_CALLGENES_FINAL_7	exon	2778477	2778568	.	-	.	gene_id "NCU00143"; transcript_id "NCU00143T0";
Supercontig_12.3	NC12_CALLGENES_FINAL_7	CDS	2778477	2778568	.	-	0	gene_id "NCU00143"; transcript_id "NCU00143T0";
Supercontig_12.3	NC12_CALLGENES_FINAL_7	exon	2777897	2778275	.	-	.	gene_id "NCU00143"; transcript_id "NCU00143T0";
Supercontig_12.3	NC12_CALLGENES_FINAL_7	CDS	2777900	2778275	.	-	1	gene_id "NCU00143"; transcript_id "NCU00143T0";
Supercontig_12.3	NC12_CALLGENES_FINAL_7	start_codon	2779816	2779818	.	+	0	gene_id "NCU00144"; transcript_id "NCU00144T1";
Supercontig_12.3	NC12_CALLGENES_FINAL_7	stop_codon	2781873	2781875	.	+	0	gene_id "NCU00144"; transcript_id "NCU00144T1";
Supercontig_12.3	NC12_CALLGENES_FINAL_7	exon	2775602	2779183	.	+	.	gene_id "NCU00144"; transcript_id "NCU00144T1";
Supercontig_12.3	NC12_CALLGENES_FINAL_7	exon	2779289	2779574	.	+	.	gene_id "NCU00144"; transcript_id "NCU00144T1";
Supercontig_12.3	NC12_CALLGENES_FINAL_7	exon	2779640	2779875	.	+	.	gene_id "NCU00144"; transcript_id "NCU00144T1";
Supercontig_12.3	NC12_CALLGENES_FINAL_7	CDS	2779816	2779875	.	+	0	gene_id "NCU00144"; transcript_id "NCU00144T1";
Supercontig_12.3	NC12_CALLGENES_FINAL_7	exon	2780451	2782540	.	+	.	gene_id "NCU00144"; transcript_id "NCU00144T1";
Supercontig_12.3	NC12_CALLGENES_FINAL_7	CDS	2780451	2781872	.	+	0	gene_id "NCU00144"; transcript_id "NCU00144T1";
Supercontig_12.3	NC12_CALLGENES_FINAL_7	start_codon	2779816	2779818	.	+	0	gene_id "NCU00144"; transcript_id "NCU00144T0";
Supercontig_12.3	NC12_CALLGENES_FINAL_7	stop_codon	2781873	2781875	.	+	0	gene_id "NCU00144"; transcript_id "NCU00144T0";
Supercontig_12.3	NC12_CALLGENES_FINAL_7	exon	2775602	2779183	.	+	.	gene_id "NCU00144"; transcript_id "NCU00144T0";
Supercontig_12.3	NC12_CALLGENES_FINAL_7	exon	2779280	2779875	.	+	.	gene_id "NCU00144"; transcript_id "NCU00144T0";
Supercontig_12.3	NC12_CALLGENES_FINAL_7	CDS	2779816	2779875	.	+	0	gene_id "NCU00144"; transcript_id "NCU00144T0";
Supercontig_12.3	NC12_CALLGENES_FINAL_7	exon	2780451	2782498	.	+	.	gene_id "NCU00144"; transcript_id "NCU00144T0";
Supercontig_12.3	NC12_CALLGENES_FINAL_7	CDS	2780451	2781872	.	+	0	gene_id "NCU00144"; transcript_id "NCU00144T0";
Supercontig_12.3	NC12_CALLGENES_FINAL_7	start_codon	2784194	2784196	.	-	0	gene_id "NCU00145"; transcript_id "NCU00145T0";
Supercontig_12.3	NC12_CALLGENES_FINAL_7	stop_codon	2783501	2783503	.	-	0	gene_id "NCU00145"; transcript_id "NCU00145T0";
Supercontig_12.3	NC12_CALLGENES_FINAL_7	exon	2784076	2784705	.	-	.	gene_id "NCU00145"; transcript_id "NCU00145T0";
Supercontig_12.3	NC12_CALLGENES_FINAL_7	CDS	2784076	2784196	.	-	0	gene_id "NCU00145"; transcript_id "NCU00145T0";
Supercontig_12.3	NC12_CALLGENES_FINAL_7	exon	2783806	2783930	.	-	.	gene_id "NCU00145"; transcript_id "NCU00145T0";
Supercontig_12.3	NC12_CALLGENES_FINAL_7	CDS	2783806	2783930	.	-	2	gene_id "NCU00145"; transcript_id "NCU00145T0";
Supercontig_12.3	NC12_CALLGENES_FINAL_7	exon	2783014	2783722	.	-	.	gene_id "NCU00145"; transcript_id "NCU00145T0";
Supercontig_12.3	NC12_CALLGENES_FINAL_7	CDS	2783504	2783722	.	-	0	gene_id "NCU00145"; transcript_id "NCU00145T0";
Supercontig_12.3	NC12_CALLGENES_FINAL_7	start_codon	2785417	2785419	.	+	0	gene_id "NCU00146"; transcript_id "NCU00146T0";
Supercontig_12.3	NC12_CALLGENES_FINAL_7	stop_codon	2786300	2786302	.	+	0	gene_id "NCU00146"; transcript_id "NCU00146T0";
Supercontig_12.3	NC12_CALLGENES_FINAL_7	exon	2784879	2785608	.	+	.	gene_id "NCU00146"; transcript_id "NCU00146T0";
Supercontig_12.3	NC12_CALLGENES_FINAL_7	CDS	2785417	2785608	.	+	0	gene_id "NCU00146"; transcript_id "NCU00146T0";
Supercontig_12.3	NC12_CALLGENES_FINAL_7	exon	2785685	2786153	.	+	.	gene_id "NCU00146"; transcript_id "NCU00146T0";
Supercontig_12.3	NC12_CALLGENES_FINAL_7	CDS	2785685	2786153	.	+	0	gene_id "NCU00146"; transcript_id "NCU00146T0";
Supercontig_12.3	NC12_CALLGENES_FINAL_7	exon	2786211	2786766	.	+	.	gene_id "NCU00146"; transcript_id "NCU00146T0";
Supercontig_12.3	NC12_CALLGENES_FINAL_7	CDS	2786211	2786299	.	+	2	gene_id "NCU00146"; transcript_id "NCU00146T0";
Supercontig_12.3	NC12_CALLGENES_FINAL_7	start_codon	2787603	2787605	.	-	0	gene_id "NCU00147"; transcript_id "NCU00147T0";
Supercontig_12.3	NC12_CALLGENES_FINAL_7	stop_codon	2786828	2786830	.	-	0	gene_id "NCU00147"; transcript_id "NCU00147T0";
Supercontig_12.3	NC12_CALLGENES_FINAL_7	exon	2787576	2787904	.	-	.	gene_id "NCU00147"; transcript_id "NCU00147T0";
Supercontig_12.3	NC12_CALLGENES_FINAL_7	CDS	2787576	2787605	.	-	0	gene_id "NCU00147"; transcript_id "NCU00147T0";
Supercontig_12.3	NC12_CALLGENES_FINAL_7	exon	2787049	2787420	.	-	.	gene_id "NCU00147"; transcript_id "NCU00147T0";
Supercontig_12.3	NC12_CALLGENES_FINAL_7	CDS	2787049	2787420	.	-	0	gene_id "NCU00147"; transcript_id "NCU00147T0";
Supercontig_12.3	NC12_CALLGENES_FINAL_7	exon	2786442	2786962	.	-	.	gene_id "NCU00147"; transcript_id "NCU00147T0";
Supercontig_12.3	NC12_CALLGENES_FINAL_7	CDS	2786831	2786962	.	-	0	gene_id "NCU00147"; transcript_id "NCU00147T0";
Supercontig_12.3	NC12_CALLGENES_FINAL_7	start_codon	2788777	2788779	.	+	0	gene_id "NCU00148"; transcript_id "NCU00148T0";
Supercontig_12.3	NC12_CALLGENES_FINAL_7	stop_codon	2789940	2789942	.	+	0	gene_id "NCU00148"; transcript_id "NCU00148T0";
Supercontig_12.3	NC12_CALLGENES_FINAL_7	exon	2788477	2788899	.	+	.	gene_id "NCU00148"; transcript_id "NCU00148T0";
Supercontig_12.3	NC12_CALLGENES_FINAL_7	CDS	2788777	2788899	.	+	0	gene_id "NCU00148"; transcript_id "NCU00148T0";
Supercontig_12.3	NC12_CALLGENES_FINAL_7	exon	2788965	2791447	.	+	.	gene_id "NCU00148"; transcript_id "NCU00148T0";
Supercontig_12.3	NC12_CALLGENES_FINAL_7	CDS	2788965	2789939	.	+	0	gene_id "NCU00148"; transcript_id "NCU00148T0";
Supercontig_12.3	NC12_CALLGENES_FINAL_7	start_codon	2790975	2790977	.	-	0	gene_id "NCU00149"; transcript_id "NCU00149T0";
Supercontig_12.3	NC12_CALLGENES_FINAL_7	stop_codon	2790750	2790752	.	-	0	gene_id "NCU00149"; transcript_id "NCU00149T0";
Supercontig_12.3	NC12_CALLGENES_FINAL_7	exon	2790371	2791412	.	-	.	gene_id "NCU00149"; transcript_id "NCU00149T0";
Supercontig_12.3	NC12_CALLGENES_FINAL_7	CDS	2790753	2790977	.	-	0	gene_id "NCU00149"; transcript_id "NCU00149T0";
Supercontig_12.3	NC12_CALLGENES_FINAL_7	start_codon	2793094	2793096	.	-	0	gene_id "NCU00150"; transcript_id "NCU00150T0";
Supercontig_12.3	NC12_CALLGENES_FINAL_7	stop_codon	2791905	2791907	.	-	0	gene_id "NCU00150"; transcript_id "NCU00150T0";
Supercontig_12.3	NC12_CALLGENES_FINAL_7	exon	2792797	2793296	.	-	.	gene_id "NCU00150"; transcript_id "NCU00150T0";
Supercontig_12.3	NC12_CALLGENES_FINAL_7	CDS	2792797	2793096	.	-	0	gene_id "NCU00150"; transcript_id "NCU00150T0";
Supercontig_12.3	NC12_CALLGENES_FINAL_7	exon	2792293	2792482	.	-	.	gene_id "NCU00150"; transcript_id "NCU00150T0";
Supercontig_12.3	NC12_CALLGENES_FINAL_7	CDS	2792293	2792482	.	-	0	gene_id "NCU00150"; transcript_id "NCU00150T0";
Supercontig_12.3	NC12_CALLGENES_FINAL_7	exon	2791470	2792188	.	-	.	gene_id "NCU00150"; transcript_id "NCU00150T0";
Supercontig_12.3	NC12_CALLGENES_FINAL_7	CDS	2791908	2792188	.	-	2	gene_id "NCU00150"; transcript_id "NCU00150T0";
Supercontig_12.3	NC12_CALLGENES_FINAL_7	start_codon	2793094	2793096	.	-	0	gene_id "NCU00150"; transcript_id "NCU00150T1";
Supercontig_12.3	NC12_CALLGENES_FINAL_7	stop_codon	2791905	2791907	.	-	0	gene_id "NCU00150"; transcript_id "NCU00150T1";
Supercontig_12.3	NC12_CALLGENES_FINAL_7	exon	2792797	2793296	.	-	.	gene_id "NCU00150"; transcript_id "NCU00150T1";
Supercontig_12.3	NC12_CALLGENES_FINAL_7	CDS	2792797	2793096	.	-	0	gene_id "NCU00150"; transcript_id "NCU00150T1";
Supercontig_12.3	NC12_CALLGENES_FINAL_7	exon	2792293	2792482	.	-	.	gene_id "NCU00150"; transcript_id "NCU00150T1";
Supercontig_12.3	NC12_CALLGENES_FINAL_7	CDS	2792293	2792482	.	-	0	gene_id "NCU00150"; transcript_id "NCU00150T1";
Supercontig_12.3	NC12_CALLGENES_FINAL_7	exon	2791829	2792188	.	-	.	gene_id "NCU00150"; transcript_id "NCU00150T1";
Supercontig_12.3	NC12_CALLGENES_FINAL_7	CDS	2791908	2792188	.	-	2	gene_id "NCU00150"; transcript_id "NCU00150T1";
Supercontig_12.3	NC12_CALLGENES_FINAL_7	exon	2791544	2791675	.	-	.	gene_id "NCU00150"; transcript_id "NCU00150T1";
Supercontig_12.3	NC12_CALLGENES_FINAL_7	start_codon	2793094	2793096	.	-	0	gene_id "NCU00150"; transcript_id "NCU00150T2";
Supercontig_12.3	NC12_CALLGENES_FINAL_7	stop_codon	2791905	2791907	.	-	0	gene_id "NCU00150"; transcript_id "NCU00150T2";
Supercontig_12.3	NC12_CALLGENES_FINAL_7	exon	2792797	2793296	.	-	.	gene_id "NCU00150"; transcript_id "NCU00150T2";
Supercontig_12.3	NC12_CALLGENES_FINAL_7	CDS	2792797	2793096	.	-	0	gene_id "NCU00150"; transcript_id "NCU00150T2";
Supercontig_12.3	NC12_CALLGENES_FINAL_7	exon	2792452	2792482	.	-	.	gene_id "NCU00150"; transcript_id "NCU00150T2";
Supercontig_12.3	NC12_CALLGENES_FINAL_7	CDS	2792452	2792482	.	-	0	gene_id "NCU00150"; transcript_id "NCU00150T2";
Supercontig_12.3	NC12_CALLGENES_FINAL_7	exon	2791470	2792287	.	-	.	gene_id "NCU00150"; transcript_id "NCU00150T2";
Supercontig_12.3	NC12_CALLGENES_FINAL_7	CDS	2791908	2792287	.	-	2	gene_id "NCU00150"; transcript_id "NCU00150T2";
Supercontig_12.3	NC12_CALLGENES_FINAL_7	start_codon	2793640	2793642	.	+	0	gene_id "NCU00151"; transcript_id "NCU00151T0";
Supercontig_12.3	NC12_CALLGENES_FINAL_7	stop_codon	2794905	2794907	.	+	0	gene_id "NCU00151"; transcript_id "NCU00151T0";
Supercontig_12.3	NC12_CALLGENES_FINAL_7	exon	2793554	2794200	.	+	.	gene_id "NCU00151"; transcript_id "NCU00151T0";
Supercontig_12.3	NC12_CALLGENES_FINAL_7	CDS	2793640	2794200	.	+	0	gene_id "NCU00151"; transcript_id "NCU00151T0";
Supercontig_12.3	NC12_CALLGENES_FINAL_7	exon	2794293	2795515	.	+	.	gene_id "NCU00151"; transcript_id "NCU00151T0";
Supercontig_12.3	NC12_CALLGENES_FINAL_7	CDS	2794293	2794904	.	+	0	gene_id "NCU00151"; transcript_id "NCU00151T0";
Supercontig_12.3	NC12_CALLGENES_FINAL_7	start_codon	2800770	2800772	.	-	0	gene_id "NCU00152"; transcript_id "NCU00152T1";
Supercontig_12.3	NC12_CALLGENES_FINAL_7	stop_codon	2796202	2796204	.	-	0	gene_id "NCU00152"; transcript_id "NCU00152T1";
Supercontig_12.3	NC12_CALLGENES_FINAL_7	exon	2800755	2801460	.	-	.	gene_id "NCU00152"; transcript_id "NCU00152T1";
Supercontig_12.3	NC12_CALLGENES_FINAL_7	CDS	2800755	2800772	.	-	0	gene_id "NCU00152"; transcript_id "NCU00152T1";
Supercontig_12.3	NC12_CALLGENES_FINAL_7	exon	2800532	2800672	.	-	.	gene_id "NCU00152"; transcript_id "NCU00152T1";
Supercontig_12.3	NC12_CALLGENES_FINAL_7	CDS	2800532	2800672	.	-	0	gene_id "NCU00152"; transcript_id "NCU00152T1";
Supercontig_12.3	NC12_CALLGENES_FINAL_7	exon	2798025	2800400	.	-	.	gene_id "NCU00152"; transcript_id "NCU00152T1";
Supercontig_12.3	NC12_CALLGENES_FINAL_7	CDS	2798025	2800400	.	-	0	gene_id "NCU00152"; transcript_id "NCU00152T1";
Supercontig_12.3	NC12_CALLGENES_FINAL_7	exon	2797526	2797880	.	-	.	gene_id "NCU00152"; transcript_id "NCU00152T1";
Supercontig_12.3	NC12_CALLGENES_FINAL_7	CDS	2797526	2797880	.	-	0	gene_id "NCU00152"; transcript_id "NCU00152T1";
Supercontig_12.3	NC12_CALLGENES_FINAL_7	exon	2796741	2797474	.	-	.	gene_id "NCU00152"; transcript_id "NCU00152T1";
Supercontig_12.3	NC12_CALLGENES_FINAL_7	CDS	2796741	2797474	.	-	2	gene_id "NCU00152"; transcript_id "NCU00152T1";
Supercontig_12.3	NC12_CALLGENES_FINAL_7	exon	2795493	2796678	.	-	.	gene_id "NCU00152"; transcript_id "NCU00152T1";
Supercontig_12.3	NC12_CALLGENES_FINAL_7	CDS	2796205	2796678	.	-	0	gene_id "NCU00152"; transcript_id "NCU00152T1";
Supercontig_12.3	NC12_CALLGENES_FINAL_7	start_codon	2800770	2800772	.	-	0	gene_id "NCU00152"; transcript_id "NCU00152T0";
Supercontig_12.3	NC12_CALLGENES_FINAL_7	stop_codon	2796202	2796204	.	-	0	gene_id "NCU00152"; transcript_id "NCU00152T0";
Supercontig_12.3	NC12_CALLGENES_FINAL_7	exon	2800755	2800772	.	-	.	gene_id "NCU00152"; transcript_id "NCU00152T0";
Supercontig_12.3	NC12_CALLGENES_FINAL_7	CDS	2800755	2800772	.	-	0	gene_id "NCU00152"; transcript_id "NCU00152T0";
Supercontig_12.3	NC12_CALLGENES_FINAL_7	exon	2800532	2800672	.	-	.	gene_id "NCU00152"; transcript_id "NCU00152T0";
Supercontig_12.3	NC12_CALLGENES_FINAL_7	CDS	2800532	2800672	.	-	0	gene_id "NCU00152"; transcript_id "NCU00152T0";
Supercontig_12.3	NC12_CALLGENES_FINAL_7	exon	2797526	2800400	.	-	.	gene_id "NCU00152"; transcript_id "NCU00152T0";
Supercontig_12.3	NC12_CALLGENES_FINAL_7	CDS	2797526	2800400	.	-	0	gene_id "NCU00152"; transcript_id "NCU00152T0";
Supercontig_12.3	NC12_CALLGENES_FINAL_7	exon	2796741	2797474	.	-	.	gene_id "NCU00152"; transcript_id "NCU00152T0";
Supercontig_12.3	NC12_CALLGENES_FINAL_7	CDS	2796741	2797474	.	-	2	gene_id "NCU00152"; transcript_id "NCU00152T0";
Supercontig_12.3	NC12_CALLGENES_FINAL_7	exon	2795493	2796678	.	-	.	gene_id "NCU00152"; transcript_id "NCU00152T0";
Supercontig_12.3	NC12_CALLGENES_FINAL_7	CDS	2796205	2796678	.	-	0	gene_id "NCU00152"; transcript_id "NCU00152T0";
Supercontig_12.3	NC12_CALLGENES_FINAL_7	start_codon	2805340	2805342	.	+	0	gene_id "NCU00153"; transcript_id "NCU00153T0";
Supercontig_12.3	NC12_CALLGENES_FINAL_7	stop_codon	2807031	2807033	.	+	0	gene_id "NCU00153"; transcript_id "NCU00153T0";
Supercontig_12.3	NC12_CALLGENES_FINAL_7	exon	2804504	2805451	.	+	.	gene_id "NCU00153"; transcript_id "NCU00153T0";
Supercontig_12.3	NC12_CALLGENES_FINAL_7	CDS	2805340	2805451	.	+	0	gene_id "NCU00153"; transcript_id "NCU00153T0";
Supercontig_12.3	NC12_CALLGENES_FINAL_7	exon	2805529	2807804	.	+	.	gene_id "NCU00153"; transcript_id "NCU00153T0";
Supercontig_12.3	NC12_CALLGENES_FINAL_7	CDS	2805529	2807030	.	+	2	gene_id "NCU00153"; transcript_id "NCU00153T0";
Supercontig_12.3	NC12_CALLGENES_FINAL_7	start_codon	2810420	2810422	.	-	0	gene_id "NCU00154"; transcript_id "NCU00154T1";
Supercontig_12.3	NC12_CALLGENES_FINAL_7	stop_codon	2808562	2808564	.	-	0	gene_id "NCU00154"; transcript_id "NCU00154T1";
Supercontig_12.3	NC12_CALLGENES_FINAL_7	exon	2810211	2810422	.	-	.	gene_id "NCU00154"; transcript_id "NCU00154T1";
Supercontig_12.3	NC12_CALLGENES_FINAL_7	CDS	2810211	2810422	.	-	0	gene_id "NCU00154"; transcript_id "NCU00154T1";
Supercontig_12.3	NC12_CALLGENES_FINAL_7	exon	2808923	2810137	.	-	.	gene_id "NCU00154"; transcript_id "NCU00154T1";
Supercontig_12.3	NC12_CALLGENES_FINAL_7	CDS	2808923	2810137	.	-	1	gene_id "NCU00154"; transcript_id "NCU00154T1";
Supercontig_12.3	NC12_CALLGENES_FINAL_7	exon	2808318	2808811	.	-	.	gene_id "NCU00154"; transcript_id "NCU00154T1";
Supercontig_12.3	NC12_CALLGENES_FINAL_7	CDS	2808565	2808811	.	-	1	gene_id "NCU00154"; transcript_id "NCU00154T1";
Supercontig_12.3	NC12_CALLGENES_FINAL_7	start_codon	2810840	2810842	.	-	0	gene_id "NCU00154"; transcript_id "NCU00154T0";
Supercontig_12.3	NC12_CALLGENES_FINAL_7	stop_codon	2808562	2808564	.	-	0	gene_id "NCU00154"; transcript_id "NCU00154T0";
Supercontig_12.3	NC12_CALLGENES_FINAL_7	exon	2810775	2811222	.	-	.	gene_id "NCU00154"; transcript_id "NCU00154T0";
Supercontig_12.3	NC12_CALLGENES_FINAL_7	CDS	2810775	2810842	.	-	0	gene_id "NCU00154"; transcript_id "NCU00154T0";
Supercontig_12.3	NC12_CALLGENES_FINAL_7	exon	2810399	2810559	.	-	.	gene_id "NCU00154"; transcript_id "NCU00154T0";
Supercontig_12.3	NC12_CALLGENES_FINAL_7	CDS	2810399	2810559	.	-	1	gene_id "NCU00154"; transcript_id "NCU00154T0";
Supercontig_12.3	NC12_CALLGENES_FINAL_7	exon	2810211	2810340	.	-	.	gene_id "NCU00154"; transcript_id "NCU00154T0";
Supercontig_12.3	NC12_CALLGENES_FINAL_7	CDS	2810211	2810340	.	-	2	gene_id "NCU00154"; transcript_id "NCU00154T0";
Supercontig_12.3	NC12_CALLGENES_FINAL_7	exon	2808923	2810137	.	-	.	gene_id "NCU00154"; transcript_id "NCU00154T0";
Supercontig_12.3	NC12_CALLGENES_FINAL_7	CDS	2808923	2810137	.	-	1	gene_id "NCU00154"; transcript_id "NCU00154T0";
Supercontig_12.3	NC12_CALLGENES_FINAL_7	exon	2808302	2808811	.	-	.	gene_id "NCU00154"; transcript_id "NCU00154T0";
Supercontig_12.3	NC12_CALLGENES_FINAL_7	CDS	2808565	2808811	.	-	1	gene_id "NCU00154"; transcript_id "NCU00154T0";
Supercontig_12.3	NC12_CALLGENES_FINAL_7	start_codon	2815881	2815883	.	-	0	gene_id "NCU00155"; transcript_id "NCU00155T0";
Supercontig_12.3	NC12_CALLGENES_FINAL_7	stop_codon	2812322	2812324	.	-	0	gene_id "NCU00155"; transcript_id "NCU00155T0";
Supercontig_12.3	NC12_CALLGENES_FINAL_7	exon	2816715	2816732	.	-	.	gene_id "NCU00155"; transcript_id "NCU00155T0";
Supercontig_12.3	NC12_CALLGENES_FINAL_7	exon	2815418	2816620	.	-	.	gene_id "NCU00155"; transcript_id "NCU00155T0";
Supercontig_12.3	NC12_CALLGENES_FINAL_7	CDS	2815418	2815883	.	-	0	gene_id "NCU00155"; transcript_id "NCU00155T0";
Supercontig_12.3	NC12_CALLGENES_FINAL_7	exon	2814597	2815350	.	-	.	gene_id "NCU00155"; transcript_id "NCU00155T0";
Supercontig_12.3	NC12_CALLGENES_FINAL_7	CDS	2814597	2815350	.	-	2	gene_id "NCU00155"; transcript_id "NCU00155T0";
Supercontig_12.3	NC12_CALLGENES_FINAL_7	exon	2813894	2814529	.	-	.	gene_id "NCU00155"; transcript_id "NCU00155T0";
Supercontig_12.3	NC12_CALLGENES_FINAL_7	CDS	2813894	2814529	.	-	1	gene_id "NCU00155"; transcript_id "NCU00155T0";
Supercontig_12.3	NC12_CALLGENES_FINAL_7	exon	2813446	2813830	.	-	.	gene_id "NCU00155"; transcript_id "NCU00155T0";
Supercontig_12.3	NC12_CALLGENES_FINAL_7	CDS	2813446	2813830	.	-	1	gene_id "NCU00155"; transcript_id "NCU00155T0";
Supercontig_12.3	NC12_CALLGENES_FINAL_7	exon	2811509	2813380	.	-	.	gene_id "NCU00155"; transcript_id "NCU00155T0";
Supercontig_12.3	NC12_CALLGENES_FINAL_7	CDS	2812325	2813380	.	-	0	gene_id "NCU00155"; transcript_id "NCU00155T0";
Supercontig_12.3	NC12_CALLGENES_FINAL_7	start_codon	2835708	2835710	.	+	0	gene_id "NCU00157"; transcript_id "NCU00157T0";
Supercontig_12.3	NC12_CALLGENES_FINAL_7	stop_codon	2837424	2837426	.	+	0	gene_id "NCU00157"; transcript_id "NCU00157T0";
Supercontig_12.3	NC12_CALLGENES_FINAL_7	exon	2835349	2835771	.	+	.	gene_id "NCU00157"; transcript_id "NCU00157T0";
Supercontig_12.3	NC12_CALLGENES_FINAL_7	CDS	2835708	2835771	.	+	0	gene_id "NCU00157"; transcript_id "NCU00157T0";
Supercontig_12.3	NC12_CALLGENES_FINAL_7	exon	2835900	2835944	.	+	.	gene_id "NCU00157"; transcript_id "NCU00157T0";
Supercontig_12.3	NC12_CALLGENES_FINAL_7	CDS	2835900	2835944	.	+	2	gene_id "NCU00157"; transcript_id "NCU00157T0";
Supercontig_12.3	NC12_CALLGENES_FINAL_7	exon	2836005	2836285	.	+	.	gene_id "NCU00157"; transcript_id "NCU00157T0";
Supercontig_12.3	NC12_CALLGENES_FINAL_7	CDS	2836005	2836285	.	+	2	gene_id "NCU00157"; transcript_id "NCU00157T0";
Supercontig_12.3	NC12_CALLGENES_FINAL_7	exon	2836366	2837130	.	+	.	gene_id "NCU00157"; transcript_id "NCU00157T0";
Supercontig_12.3	NC12_CALLGENES_FINAL_7	CDS	2836366	2837130	.	+	0	gene_id "NCU00157"; transcript_id "NCU00157T0";
Supercontig_12.3	NC12_CALLGENES_FINAL_7	exon	2837217	2837839	.	+	.	gene_id "NCU00157"; transcript_id "NCU00157T0";
Supercontig_12.3	NC12_CALLGENES_FINAL_7	CDS	2837217	2837423	.	+	0	gene_id "NCU00157"; transcript_id "NCU00157T0";
Supercontig_12.3	NC12_CALLGENES_FINAL_7	start_codon	2839180	2839182	.	-	0	gene_id "NCU00158"; transcript_id "NCU00158T0";
Supercontig_12.3	NC12_CALLGENES_FINAL_7	stop_codon	2837932	2837934	.	-	0	gene_id "NCU00158"; transcript_id "NCU00158T0";
Supercontig_12.3	NC12_CALLGENES_FINAL_7	exon	2839137	2839415	.	-	.	gene_id "NCU00158"; transcript_id "NCU00158T0";
Supercontig_12.3	NC12_CALLGENES_FINAL_7	CDS	2839137	2839182	.	-	0	gene_id "NCU00158"; transcript_id "NCU00158T0";
Supercontig_12.3	NC12_CALLGENES_FINAL_7	exon	2837810	2839046	.	-	.	gene_id "NCU00158"; transcript_id "NCU00158T0";
Supercontig_12.3	NC12_CALLGENES_FINAL_7	CDS	2837935	2839046	.	-	2	gene_id "NCU00158"; transcript_id "NCU00158T0";
Supercontig_12.3	NC12_CALLGENES_FINAL_7	start_codon	2839982	2839984	.	+	0	gene_id "NCU00159"; transcript_id "NCU00159T0";
Supercontig_12.3	NC12_CALLGENES_FINAL_7	stop_codon	2840838	2840840	.	+	0	gene_id "NCU00159"; transcript_id "NCU00159T0";
Supercontig_12.3	NC12_CALLGENES_FINAL_7	exon	2839733	2840076	.	+	.	gene_id "NCU00159"; transcript_id "NCU00159T0";
Supercontig_12.3	NC12_CALLGENES_FINAL_7	CDS	2839982	2840076	.	+	0	gene_id "NCU00159"; transcript_id "NCU00159T0";
Supercontig_12.3	NC12_CALLGENES_FINAL_7	exon	2840141	2841131	.	+	.	gene_id "NCU00159"; transcript_id "NCU00159T0";
Supercontig_12.3	NC12_CALLGENES_FINAL_7	CDS	2840141	2840837	.	+	1	gene_id "NCU00159"; transcript_id "NCU00159T0";
Supercontig_12.3	NC12_CALLGENES_FINAL_7	start_codon	2841941	2841943	.	-	0	gene_id "NCU00160"; transcript_id "NCU00160T0";
Supercontig_12.3	NC12_CALLGENES_FINAL_7	stop_codon	2841242	2841244	.	-	0	gene_id "NCU00160"; transcript_id "NCU00160T0";
Supercontig_12.3	NC12_CALLGENES_FINAL_7	exon	2841922	2842085	.	-	.	gene_id "NCU00160"; transcript_id "NCU00160T0";
Supercontig_12.3	NC12_CALLGENES_FINAL_7	CDS	2841922	2841943	.	-	0	gene_id "NCU00160"; transcript_id "NCU00160T0";
Supercontig_12.3	NC12_CALLGENES_FINAL_7	exon	2841784	2841819	.	-	.	gene_id "NCU00160"; transcript_id "NCU00160T0";
Supercontig_12.3	NC12_CALLGENES_FINAL_7	CDS	2841784	2841819	.	-	2	gene_id "NCU00160"; transcript_id "NCU00160T0";
Supercontig_12.3	NC12_CALLGENES_FINAL_7	exon	2841385	2841500	.	-	.	gene_id "NCU00160"; transcript_id "NCU00160T0";
Supercontig_12.3	NC12_CALLGENES_FINAL_7	CDS	2841385	2841500	.	-	2	gene_id "NCU00160"; transcript_id "NCU00160T0";
Supercontig_12.3	NC12_CALLGENES_FINAL_7	exon	2840977	2841295	.	-	.	gene_id "NCU00160"; transcript_id "NCU00160T0";
Supercontig_12.3	NC12_CALLGENES_FINAL_7	CDS	2841245	2841295	.	-	0	gene_id "NCU00160"; transcript_id "NCU00160T0";
Supercontig_12.3	NC12_CALLGENES_FINAL_7	start_codon	2844548	2844550	.	+	0	gene_id "NCU00161"; transcript_id "NCU00161T0";
Supercontig_12.3	NC12_CALLGENES_FINAL_7	stop_codon	2847515	2847517	.	+	0	gene_id "NCU00161"; transcript_id "NCU00161T0";
Supercontig_12.3	NC12_CALLGENES_FINAL_7	exon	2844548	2846358	.	+	.	gene_id "NCU00161"; transcript_id "NCU00161T0";
Supercontig_12.3	NC12_CALLGENES_FINAL_7	CDS	2844548	2846358	.	+	0	gene_id "NCU00161"; transcript_id "NCU00161T0";
Supercontig_12.3	NC12_CALLGENES_FINAL_7	exon	2846416	2847517	.	+	.	gene_id "NCU00161"; transcript_id "NCU00161T0";
Supercontig_12.3	NC12_CALLGENES_FINAL_7	CDS	2846416	2847514	.	+	1	gene_id "NCU00161"; transcript_id "NCU00161T0";
Supercontig_12.3	NC12_CALLGENES_FINAL_7	start_codon	2844539	2844541	.	+	0	gene_id "NCU00161"; transcript_id "NCU00161T1";
Supercontig_12.3	NC12_CALLGENES_FINAL_7	stop_codon	2847515	2847517	.	+	0	gene_id "NCU00161"; transcript_id "NCU00161T1";
Supercontig_12.3	NC12_CALLGENES_FINAL_7	exon	2844137	2845652	.	+	.	gene_id "NCU00161"; transcript_id "NCU00161T1";
Supercontig_12.3	NC12_CALLGENES_FINAL_7	CDS	2844539	2845652	.	+	0	gene_id "NCU00161"; transcript_id "NCU00161T1";
Supercontig_12.3	NC12_CALLGENES_FINAL_7	exon	2845707	2846358	.	+	.	gene_id "NCU00161"; transcript_id "NCU00161T1";
Supercontig_12.3	NC12_CALLGENES_FINAL_7	CDS	2845707	2846358	.	+	2	gene_id "NCU00161"; transcript_id "NCU00161T1";
Supercontig_12.3	NC12_CALLGENES_FINAL_7	exon	2846416	2847977	.	+	.	gene_id "NCU00161"; transcript_id "NCU00161T1";
Supercontig_12.3	NC12_CALLGENES_FINAL_7	CDS	2846416	2847514	.	+	1	gene_id "NCU00161"; transcript_id "NCU00161T1";
Supercontig_12.3	NC12_CALLGENES_FINAL_7	start_codon	2850282	2850284	.	-	0	gene_id "NCU00162"; transcript_id "NCU00162T0";
Supercontig_12.3	NC12_CALLGENES_FINAL_7	stop_codon	2848886	2848888	.	-	0	gene_id "NCU00162"; transcript_id "NCU00162T0";
Supercontig_12.3	NC12_CALLGENES_FINAL_7	exon	2850193	2850855	.	-	.	gene_id "NCU00162"; transcript_id "NCU00162T0";
Supercontig_12.3	NC12_CALLGENES_FINAL_7	CDS	2850193	2850284	.	-	0	gene_id "NCU00162"; transcript_id "NCU00162T0";
Supercontig_12.3	NC12_CALLGENES_FINAL_7	exon	2848537	2850104	.	-	.	gene_id "NCU00162"; transcript_id "NCU00162T0";
Supercontig_12.3	NC12_CALLGENES_FINAL_7	CDS	2848889	2850104	.	-	1	gene_id "NCU00162"; transcript_id "NCU00162T0";
Supercontig_12.3	NC12_CALLGENES_FINAL_7	start_codon	2851360	2851362	.	+	0	gene_id "NCU00163"; transcript_id "NCU00163T0";
Supercontig_12.3	NC12_CALLGENES_FINAL_7	stop_codon	2853099	2853101	.	+	0	gene_id "NCU00163"; transcript_id "NCU00163T0";
Supercontig_12.3	NC12_CALLGENES_FINAL_7	exon	2851207	2851436	.	+	.	gene_id "NCU00163"; transcript_id "NCU00163T0";
Supercontig_12.3	NC12_CALLGENES_FINAL_7	CDS	2851360	2851436	.	+	0	gene_id "NCU00163"; transcript_id "NCU00163T0";
Supercontig_12.3	NC12_CALLGENES_FINAL_7	exon	2851605	2851877	.	+	.	gene_id "NCU00163"; transcript_id "NCU00163T0";
Supercontig_12.3	NC12_CALLGENES_FINAL_7	CDS	2851605	2851877	.	+	1	gene_id "NCU00163"; transcript_id "NCU00163T0";
Supercontig_12.3	NC12_CALLGENES_FINAL_7	exon	2851934	2853152	.	+	.	gene_id "NCU00163"; transcript_id "NCU00163T0";
Supercontig_12.3	NC12_CALLGENES_FINAL_7	CDS	2851934	2853098	.	+	1	gene_id "NCU00163"; transcript_id "NCU00163T0";
Supercontig_12.3	NC12_CALLGENES_FINAL_7	start_codon	2856192	2856194	.	+	0	gene_id "NCU00164"; transcript_id "NCU00164T0";
Supercontig_12.3	NC12_CALLGENES_FINAL_7	stop_codon	2859855	2859857	.	+	0	gene_id "NCU00164"; transcript_id "NCU00164T0";
Supercontig_12.3	NC12_CALLGENES_FINAL_7	exon	2855140	2855675	.	+	.	gene_id "NCU00164"; transcript_id "NCU00164T0";
Supercontig_12.3	NC12_CALLGENES_FINAL_7	exon	2856000	2856194	.	+	.	gene_id "NCU00164"; transcript_id "NCU00164T0";
Supercontig_12.3	NC12_CALLGENES_FINAL_7	CDS	2856192	2856194	.	+	0	gene_id "NCU00164"; transcript_id "NCU00164T0";
Supercontig_12.3	NC12_CALLGENES_FINAL_7	exon	2856263	2856328	.	+	.	gene_id "NCU00164"; transcript_id "NCU00164T0";
Supercontig_12.3	NC12_CALLGENES_FINAL_7	CDS	2856263	2856328	.	+	0	gene_id "NCU00164"; transcript_id "NCU00164T0";
Supercontig_12.3	NC12_CALLGENES_FINAL_7	exon	2856399	2856457	.	+	.	gene_id "NCU00164"; transcript_id "NCU00164T0";
Supercontig_12.3	NC12_CALLGENES_FINAL_7	CDS	2856399	2856457	.	+	0	gene_id "NCU00164"; transcript_id "NCU00164T0";
Supercontig_12.3	NC12_CALLGENES_FINAL_7	exon	2856516	2856534	.	+	.	gene_id "NCU00164"; transcript_id "NCU00164T0";
Supercontig_12.3	NC12_CALLGENES_FINAL_7	CDS	2856516	2856534	.	+	1	gene_id "NCU00164"; transcript_id "NCU00164T0";
Supercontig_12.3	NC12_CALLGENES_FINAL_7	exon	2856600	2856665	.	+	.	gene_id "NCU00164"; transcript_id "NCU00164T0";
Supercontig_12.3	NC12_CALLGENES_FINAL_7	CDS	2856600	2856665	.	+	0	gene_id "NCU00164"; transcript_id "NCU00164T0";
Supercontig_12.3	NC12_CALLGENES_FINAL_7	exon	2856732	2858509	.	+	.	gene_id "NCU00164"; transcript_id "NCU00164T0";
Supercontig_12.3	NC12_CALLGENES_FINAL_7	CDS	2856732	2858509	.	+	0	gene_id "NCU00164"; transcript_id "NCU00164T0";
Supercontig_12.3	NC12_CALLGENES_FINAL_7	exon	2858570	2860288	.	+	.	gene_id "NCU00164"; transcript_id "NCU00164T0";
Supercontig_12.3	NC12_CALLGENES_FINAL_7	CDS	2858570	2859854	.	+	1	gene_id "NCU00164"; transcript_id "NCU00164T0";
Supercontig_12.3	NC12_CALLGENES_FINAL_7	start_codon	2866203	2866205	.	+	0	gene_id "NCU00166"; transcript_id "NCU00166T0";
Supercontig_12.3	NC12_CALLGENES_FINAL_7	stop_codon	2866982	2866984	.	+	0	gene_id "NCU00166"; transcript_id "NCU00166T0";
Supercontig_12.3	NC12_CALLGENES_FINAL_7	exon	2865868	2866072	.	+	.	gene_id "NCU00166"; transcript_id "NCU00166T0";
Supercontig_12.3	NC12_CALLGENES_FINAL_7	exon	2866173	2866315	.	+	.	gene_id "NCU00166"; transcript_id "NCU00166T0";
Supercontig_12.3	NC12_CALLGENES_FINAL_7	CDS	2866203	2866315	.	+	0	gene_id "NCU00166"; transcript_id "NCU00166T0";
Supercontig_12.3	NC12_CALLGENES_FINAL_7	exon	2866402	2867175	.	+	.	gene_id "NCU00166"; transcript_id "NCU00166T0";
Supercontig_12.3	NC12_CALLGENES_FINAL_7	CDS	2866402	2866981	.	+	1	gene_id "NCU00166"; transcript_id "NCU00166T0";
Supercontig_12.3	NC12_CALLGENES_FINAL_7	start_codon	2869560	2869562	.	-	0	gene_id "NCU00167"; transcript_id "NCU00167T0";
Supercontig_12.3	NC12_CALLGENES_FINAL_7	stop_codon	2867311	2867313	.	-	0	gene_id "NCU00167"; transcript_id "NCU00167T0";
Supercontig_12.3	NC12_CALLGENES_FINAL_7	exon	2869156	2870054	.	-	.	gene_id "NCU00167"; transcript_id "NCU00167T0";
Supercontig_12.3	NC12_CALLGENES_FINAL_7	CDS	2869156	2869562	.	-	0	gene_id "NCU00167"; transcript_id "NCU00167T0";
Supercontig_12.3	NC12_CALLGENES_FINAL_7	exon	2868727	2869085	.	-	.	gene_id "NCU00167"; transcript_id "NCU00167T0";
Supercontig_12.3	NC12_CALLGENES_FINAL_7	CDS	2868727	2869085	.	-	1	gene_id "NCU00167"; transcript_id "NCU00167T0";
Supercontig_12.3	NC12_CALLGENES_FINAL_7	exon	2866267	2868668	.	-	.	gene_id "NCU00167"; transcript_id "NCU00167T0";
Supercontig_12.3	NC12_CALLGENES_FINAL_7	CDS	2867314	2868668	.	-	2	gene_id "NCU00167"; transcript_id "NCU00167T0";
Supercontig_12.3	NC12_CALLGENES_FINAL_7	start_codon	2871449	2871451	.	+	0	gene_id "NCU00168"; transcript_id "NCU00168T0";
Supercontig_12.3	NC12_CALLGENES_FINAL_7	stop_codon	2872465	2872467	.	+	0	gene_id "NCU00168"; transcript_id "NCU00168T0";
Supercontig_12.3	NC12_CALLGENES_FINAL_7	exon	2870763	2871101	.	+	.	gene_id "NCU00168"; transcript_id "NCU00168T0";
Supercontig_12.3	NC12_CALLGENES_FINAL_7	exon	2871229	2872166	.	+	.	gene_id "NCU00168"; transcript_id "NCU00168T0";
Supercontig_12.3	NC12_CALLGENES_FINAL_7	CDS	2871449	2872166	.	+	0	gene_id "NCU00168"; transcript_id "NCU00168T0";
Supercontig_12.3	NC12_CALLGENES_FINAL_7	exon	2872268	2873315	.	+	.	gene_id "NCU00168"; transcript_id "NCU00168T0";
Supercontig_12.3	NC12_CALLGENES_FINAL_7	CDS	2872268	2872464	.	+	2	gene_id "NCU00168"; transcript_id "NCU00168T0";
Supercontig_12.3	NC12_CALLGENES_FINAL_7	start_codon	2875705	2875707	.	-	0	gene_id "NCU00169"; transcript_id "NCU00169T0";
Supercontig_12.3	NC12_CALLGENES_FINAL_7	stop_codon	2873533	2873535	.	-	0	gene_id "NCU00169"; transcript_id "NCU00169T0";
Supercontig_12.3	NC12_CALLGENES_FINAL_7	exon	2873760	2876109	.	-	.	gene_id "NCU00169"; transcript_id "NCU00169T0";
Supercontig_12.3	NC12_CALLGENES_FINAL_7	CDS	2873760	2875707	.	-	0	gene_id "NCU00169"; transcript_id "NCU00169T0";
Supercontig_12.3	NC12_CALLGENES_FINAL_7	exon	2873180	2873687	.	-	.	gene_id "NCU00169"; transcript_id "NCU00169T0";
Supercontig_12.3	NC12_CALLGENES_FINAL_7	CDS	2873536	2873687	.	-	2	gene_id "NCU00169"; transcript_id "NCU00169T0";
Supercontig_12.3	NC12_CALLGENES_FINAL_7	start_codon	2880187	2880189	.	-	0	gene_id "NCU00170"; transcript_id "NCU00170T0";
Supercontig_12.3	NC12_CALLGENES_FINAL_7	stop_codon	2877703	2877705	.	-	0	gene_id "NCU00170"; transcript_id "NCU00170T0";
Supercontig_12.3	NC12_CALLGENES_FINAL_7	exon	2879238	2881091	.	-	.	gene_id "NCU00170"; transcript_id "NCU00170T0";
Supercontig_12.3	NC12_CALLGENES_FINAL_7	CDS	2879238	2880189	.	-	0	gene_id "NCU00170"; transcript_id "NCU00170T0";
Supercontig_12.3	NC12_CALLGENES_FINAL_7	exon	2877998	2879159	.	-	.	gene_id "NCU00170"; transcript_id "NCU00170T0";
Supercontig_12.3	NC12_CALLGENES_FINAL_7	CDS	2877998	2879159	.	-	2	gene_id "NCU00170"; transcript_id "NCU00170T0";
Supercontig_12.3	NC12_CALLGENES_FINAL_7	exon	2876791	2877943	.	-	.	gene_id "NCU00170"; transcript_id "NCU00170T0";
Supercontig_12.3	NC12_CALLGENES_FINAL_7	CDS	2877706	2877943	.	-	1	gene_id "NCU00170"; transcript_id "NCU00170T0";
Supercontig_12.3	NC12_CALLGENES_FINAL_7	start_codon	2894112	2894114	.	-	0	gene_id "NCU00171"; transcript_id "NCU00171T0";
Supercontig_12.3	NC12_CALLGENES_FINAL_7	stop_codon	2892827	2892829	.	-	0	gene_id "NCU00171"; transcript_id "NCU00171T0";
Supercontig_12.3	NC12_CALLGENES_FINAL_7	exon	2894112	2894459	.	-	.	gene_id "NCU00171"; transcript_id "NCU00171T0";
Supercontig_12.3	NC12_CALLGENES_FINAL_7	CDS	2894112	2894114	.	-	0	gene_id "NCU00171"; transcript_id "NCU00171T0";
Supercontig_12.3	NC12_CALLGENES_FINAL_7	exon	2893358	2894024	.	-	.	gene_id "NCU00171"; transcript_id "NCU00171T0";
Supercontig_12.3	NC12_CALLGENES_FINAL_7	CDS	2893358	2894024	.	-	0	gene_id "NCU00171"; transcript_id "NCU00171T0";
Supercontig_12.3	NC12_CALLGENES_FINAL_7	exon	2892499	2893272	.	-	.	gene_id "NCU00171"; transcript_id "NCU00171T0";
Supercontig_12.3	NC12_CALLGENES_FINAL_7	CDS	2892830	2893272	.	-	2	gene_id "NCU00171"; transcript_id "NCU00171T0";
Supercontig_12.3	NC12_CALLGENES_FINAL_7	start_codon	2895551	2895553	.	+	0	gene_id "NCU00172"; transcript_id "NCU00172T0";
Supercontig_12.3	NC12_CALLGENES_FINAL_7	stop_codon	2898308	2898310	.	+	0	gene_id "NCU00172"; transcript_id "NCU00172T0";
Supercontig_12.3	NC12_CALLGENES_FINAL_7	exon	2895012	2896390	.	+	.	gene_id "NCU00172"; transcript_id "NCU00172T0";
Supercontig_12.3	NC12_CALLGENES_FINAL_7	CDS	2895551	2896390	.	+	0	gene_id "NCU00172"; transcript_id "NCU00172T0";
Supercontig_12.3	NC12_CALLGENES_FINAL_7	exon	2896447	2897691	.	+	.	gene_id "NCU00172"; transcript_id "NCU00172T0";
Supercontig_12.3	NC12_CALLGENES_FINAL_7	CDS	2896447	2897691	.	+	0	gene_id "NCU00172"; transcript_id "NCU00172T0";
Supercontig_12.3	NC12_CALLGENES_FINAL_7	exon	2897867	2898553	.	+	.	gene_id "NCU00172"; transcript_id "NCU00172T0";
Supercontig_12.3	NC12_CALLGENES_FINAL_7	CDS	2897867	2898307	.	+	0	gene_id "NCU00172"; transcript_id "NCU00172T0";
Supercontig_12.3	NC12_CALLGENES_FINAL_7	start_codon	2899781	2899783	.	-	0	gene_id "NCU00173"; transcript_id "NCU00173T0";
Supercontig_12.3	NC12_CALLGENES_FINAL_7	stop_codon	2898552	2898554	.	-	0	gene_id "NCU00173"; transcript_id "NCU00173T0";
Supercontig_12.3	NC12_CALLGENES_FINAL_7	exon	2898761	2899869	.	-	.	gene_id "NCU00173"; transcript_id "NCU00173T0";
Supercontig_12.3	NC12_CALLGENES_FINAL_7	CDS	2898761	2899783	.	-	0	gene_id "NCU00173"; transcript_id "NCU00173T0";
Supercontig_12.3	NC12_CALLGENES_FINAL_7	exon	2898298	2898635	.	-	.	gene_id "NCU00173"; transcript_id "NCU00173T0";
Supercontig_12.3	NC12_CALLGENES_FINAL_7	CDS	2898555	2898635	.	-	0	gene_id "NCU00173"; transcript_id "NCU00173T0";
Supercontig_12.3	NC12_CALLGENES_FINAL_7	start_codon	2903690	2903692	.	-	0	gene_id "NCU00175"; transcript_id "NCU00175T0";
Supercontig_12.3	NC12_CALLGENES_FINAL_7	stop_codon	2902715	2902717	.	-	0	gene_id "NCU00175"; transcript_id "NCU00175T0";
Supercontig_12.3	NC12_CALLGENES_FINAL_7	exon	2903567	2904375	.	-	.	gene_id "NCU00175"; transcript_id "NCU00175T0";
Supercontig_12.3	NC12_CALLGENES_FINAL_7	CDS	2903567	2903692	.	-	0	gene_id "NCU00175"; transcript_id "NCU00175T0";
Supercontig_12.3	NC12_CALLGENES_FINAL_7	exon	2903361	2903505	.	-	.	gene_id "NCU00175"; transcript_id "NCU00175T0";
Supercontig_12.3	NC12_CALLGENES_FINAL_7	CDS	2903361	2903505	.	-	0	gene_id "NCU00175"; transcript_id "NCU00175T0";
Supercontig_12.3	NC12_CALLGENES_FINAL_7	exon	2902308	2903304	.	-	.	gene_id "NCU00175"; transcript_id "NCU00175T0";
Supercontig_12.3	NC12_CALLGENES_FINAL_7	CDS	2902718	2903304	.	-	2	gene_id "NCU00175"; transcript_id "NCU00175T0";
Supercontig_12.3	NC12_CALLGENES_FINAL_7	start_codon	2907008	2907010	.	+	0	gene_id "NCU00176"; transcript_id "NCU00176T0";
Supercontig_12.3	NC12_CALLGENES_FINAL_7	stop_codon	2907750	2907752	.	+	0	gene_id "NCU00176"; transcript_id "NCU00176T0";
Supercontig_12.3	NC12_CALLGENES_FINAL_7	exon	2907008	2907226	.	+	.	gene_id "NCU00176"; transcript_id "NCU00176T0";
Supercontig_12.3	NC12_CALLGENES_FINAL_7	CDS	2907008	2907226	.	+	0	gene_id "NCU00176"; transcript_id "NCU00176T0";
Supercontig_12.3	NC12_CALLGENES_FINAL_7	exon	2907300	2907461	.	+	.	gene_id "NCU00176"; transcript_id "NCU00176T0";
Supercontig_12.3	NC12_CALLGENES_FINAL_7	CDS	2907300	2907461	.	+	0	gene_id "NCU00176"; transcript_id "NCU00176T0";
Supercontig_12.3	NC12_CALLGENES_FINAL_7	exon	2907600	2907752	.	+	.	gene_id "NCU00176"; transcript_id "NCU00176T0";
Supercontig_12.3	NC12_CALLGENES_FINAL_7	CDS	2907600	2907749	.	+	0	gene_id "NCU00176"; transcript_id "NCU00176T0";
Supercontig_12.3	NC12_CALLGENES_FINAL_7	start_codon	2908836	2908838	.	+	0	gene_id "NCU00177"; transcript_id "NCU00177T0";
Supercontig_12.3	NC12_CALLGENES_FINAL_7	stop_codon	2911203	2911205	.	+	0	gene_id "NCU00177"; transcript_id "NCU00177T0";
Supercontig_12.3	NC12_CALLGENES_FINAL_7	exon	2908699	2911447	.	+	.	gene_id "NCU00177"; transcript_id "NCU00177T0";
Supercontig_12.3	NC12_CALLGENES_FINAL_7	CDS	2908836	2911202	.	+	0	gene_id "NCU00177"; transcript_id "NCU00177T0";
Supercontig_12.3	NC12_CALLGENES_FINAL_7	start_codon	2912797	2912799	.	-	0	gene_id "NCU00178"; transcript_id "NCU00178T0";
Supercontig_12.3	NC12_CALLGENES_FINAL_7	stop_codon	2911520	2911522	.	-	0	gene_id "NCU00178"; transcript_id "NCU00178T0";
Supercontig_12.3	NC12_CALLGENES_FINAL_7	exon	2912794	2913322	.	-	.	gene_id "NCU00178"; transcript_id "NCU00178T0";
Supercontig_12.3	NC12_CALLGENES_FINAL_7	CDS	2912794	2912799	.	-	0	gene_id "NCU00178"; transcript_id "NCU00178T0";
Supercontig_12.3	NC12_CALLGENES_FINAL_7	exon	2911285	2912719	.	-	.	gene_id "NCU00178"; transcript_id "NCU00178T0";
Supercontig_12.3	NC12_CALLGENES_FINAL_7	CDS	2911523	2912719	.	-	0	gene_id "NCU00178"; transcript_id "NCU00178T0";
Supercontig_12.3	NC12_CALLGENES_FINAL_7	start_codon	2916089	2916091	.	-	0	gene_id "NCU00179"; transcript_id "NCU00179T0";
Supercontig_12.3	NC12_CALLGENES_FINAL_7	stop_codon	2915579	2915581	.	-	0	gene_id "NCU00179"; transcript_id "NCU00179T0";
Supercontig_12.3	NC12_CALLGENES_FINAL_7	exon	2916057	2916091	.	-	.	gene_id "NCU00179"; transcript_id "NCU00179T0";
Supercontig_12.3	NC12_CALLGENES_FINAL_7	CDS	2916057	2916091	.	-	0	gene_id "NCU00179"; transcript_id "NCU00179T0";
Supercontig_12.3	NC12_CALLGENES_FINAL_7	exon	2915936	2916007	.	-	.	gene_id "NCU00179"; transcript_id "NCU00179T0";
Supercontig_12.3	NC12_CALLGENES_FINAL_7	CDS	2915936	2916007	.	-	1	gene_id "NCU00179"; transcript_id "NCU00179T0";
Supercontig_12.3	NC12_CALLGENES_FINAL_7	exon	2915579	2915852	.	-	.	gene_id "NCU00179"; transcript_id "NCU00179T0";
Supercontig_12.3	NC12_CALLGENES_FINAL_7	CDS	2915582	2915852	.	-	1	gene_id "NCU00179"; transcript_id "NCU00179T0";
Supercontig_12.3	NC12_CALLGENES_FINAL_7	start_codon	2916090	2916092	.	+	0	gene_id "NCU00180"; transcript_id "NCU00180T0";
Supercontig_12.3	NC12_CALLGENES_FINAL_7	stop_codon	2918409	2918411	.	+	0	gene_id "NCU00180"; transcript_id "NCU00180T0";
Supercontig_12.3	NC12_CALLGENES_FINAL_7	exon	2915154	2916149	.	+	.	gene_id "NCU00180"; transcript_id "NCU00180T0";
Supercontig_12.3	NC12_CALLGENES_FINAL_7	CDS	2916090	2916149	.	+	0	gene_id "NCU00180"; transcript_id "NCU00180T0";
Supercontig_12.3	NC12_CALLGENES_FINAL_7	exon	2916405	2918507	.	+	.	gene_id "NCU00180"; transcript_id "NCU00180T0";
Supercontig_12.3	NC12_CALLGENES_FINAL_7	CDS	2916405	2918408	.	+	0	gene_id "NCU00180"; transcript_id "NCU00180T0";
Supercontig_12.3	NC12_CALLGENES_FINAL_7	start_codon	2920977	2920979	.	-	0	gene_id "NCU00181"; transcript_id "NCU00181T0";
Supercontig_12.3	NC12_CALLGENES_FINAL_7	stop_codon	2919186	2919188	.	-	0	gene_id "NCU00181"; transcript_id "NCU00181T0";
Supercontig_12.3	NC12_CALLGENES_FINAL_7	exon	2918959	2921024	.	-	.	gene_id "NCU00181"; transcript_id "NCU00181T0";
Supercontig_12.3	NC12_CALLGENES_FINAL_7	CDS	2919189	2920979	.	-	0	gene_id "NCU00181"; transcript_id "NCU00181T0";
Supercontig_12.3	NC12_CALLGENES_FINAL_7	start_codon	2921833	2921835	.	+	0	gene_id "NCU00182"; transcript_id "NCU00182T0";
Supercontig_12.3	NC12_CALLGENES_FINAL_7	stop_codon	2923637	2923639	.	+	0	gene_id "NCU00182"; transcript_id "NCU00182T0";
Supercontig_12.3	NC12_CALLGENES_FINAL_7	exon	2921366	2921907	.	+	.	gene_id "NCU00182"; transcript_id "NCU00182T0";
Supercontig_12.3	NC12_CALLGENES_FINAL_7	CDS	2921833	2921907	.	+	0	gene_id "NCU00182"; transcript_id "NCU00182T0";
Supercontig_12.3	NC12_CALLGENES_FINAL_7	exon	2921988	2922624	.	+	.	gene_id "NCU00182"; transcript_id "NCU00182T0";
Supercontig_12.3	NC12_CALLGENES_FINAL_7	CDS	2921988	2922624	.	+	0	gene_id "NCU00182"; transcript_id "NCU00182T0";
Supercontig_12.3	NC12_CALLGENES_FINAL_7	exon	2922687	2923932	.	+	.	gene_id "NCU00182"; transcript_id "NCU00182T0";
Supercontig_12.3	NC12_CALLGENES_FINAL_7	CDS	2922687	2923636	.	+	2	gene_id "NCU00182"; transcript_id "NCU00182T0";
Supercontig_12.3	NC12_CALLGENES_FINAL_7	start_codon	2925970	2925972	.	-	0	gene_id "NCU00183"; transcript_id "NCU00183T0";
Supercontig_12.3	NC12_CALLGENES_FINAL_7	stop_codon	2924055	2924057	.	-	0	gene_id "NCU00183"; transcript_id "NCU00183T0";
Supercontig_12.3	NC12_CALLGENES_FINAL_7	exon	2925745	2926192	.	-	.	gene_id "NCU00183"; transcript_id "NCU00183T0";
Supercontig_12.3	NC12_CALLGENES_FINAL_7	CDS	2925745	2925972	.	-	0	gene_id "NCU00183"; transcript_id "NCU00183T0";
Supercontig_12.3	NC12_CALLGENES_FINAL_7	exon	2925410	2925688	.	-	.	gene_id "NCU00183"; transcript_id "NCU00183T0";
Supercontig_12.3	NC12_CALLGENES_FINAL_7	CDS	2925410	2925688	.	-	0	gene_id "NCU00183"; transcript_id "NCU00183T0";
Supercontig_12.3	NC12_CALLGENES_FINAL_7	exon	2925134	2925338	.	-	.	gene_id "NCU00183"; transcript_id "NCU00183T0";
Supercontig_12.3	NC12_CALLGENES_FINAL_7	CDS	2925134	2925338	.	-	0	gene_id "NCU00183"; transcript_id "NCU00183T0";
Supercontig_12.3	NC12_CALLGENES_FINAL_7	exon	2923935	2925049	.	-	.	gene_id "NCU00183"; transcript_id "NCU00183T0";
Supercontig_12.3	NC12_CALLGENES_FINAL_7	CDS	2924058	2925049	.	-	2	gene_id "NCU00183"; transcript_id "NCU00183T0";
Supercontig_12.3	NC12_CALLGENES_FINAL_7	start_codon	2926696	2926698	.	+	0	gene_id "NCU00184"; transcript_id "NCU00184T0";
Supercontig_12.3	NC12_CALLGENES_FINAL_7	stop_codon	2927906	2927908	.	+	0	gene_id "NCU00184"; transcript_id "NCU00184T0";
Supercontig_12.3	NC12_CALLGENES_FINAL_7	exon	2926534	2926875	.	+	.	gene_id "NCU00184"; transcript_id "NCU00184T0";
Supercontig_12.3	NC12_CALLGENES_FINAL_7	CDS	2926696	2926875	.	+	0	gene_id "NCU00184"; transcript_id "NCU00184T0";
Supercontig_12.3	NC12_CALLGENES_FINAL_7	exon	2926934	2928113	.	+	.	gene_id "NCU00184"; transcript_id "NCU00184T0";
Supercontig_12.3	NC12_CALLGENES_FINAL_7	CDS	2926934	2927905	.	+	0	gene_id "NCU00184"; transcript_id "NCU00184T0";
Supercontig_12.3	NC12_CALLGENES_FINAL_7	start_codon	2929877	2929879	.	-	0	gene_id "NCU00185"; transcript_id "NCU00185T0";
Supercontig_12.3	NC12_CALLGENES_FINAL_7	stop_codon	2928317	2928319	.	-	0	gene_id "NCU00185"; transcript_id "NCU00185T0";
Supercontig_12.3	NC12_CALLGENES_FINAL_7	exon	2929669	2929879	.	-	.	gene_id "NCU00185"; transcript_id "NCU00185T0";
Supercontig_12.3	NC12_CALLGENES_FINAL_7	CDS	2929669	2929879	.	-	0	gene_id "NCU00185"; transcript_id "NCU00185T0";
Supercontig_12.3	NC12_CALLGENES_FINAL_7	exon	2929327	2929536	.	-	.	gene_id "NCU00185"; transcript_id "NCU00185T0";
Supercontig_12.3	NC12_CALLGENES_FINAL_7	CDS	2929327	2929536	.	-	2	gene_id "NCU00185"; transcript_id "NCU00185T0";
Supercontig_12.3	NC12_CALLGENES_FINAL_7	exon	2929144	2929250	.	-	.	gene_id "NCU00185"; transcript_id "NCU00185T0";
Supercontig_12.3	NC12_CALLGENES_FINAL_7	CDS	2929144	2929250	.	-	2	gene_id "NCU00185"; transcript_id "NCU00185T0";
Supercontig_12.3	NC12_CALLGENES_FINAL_7	exon	2928801	2929034	.	-	.	gene_id "NCU00185"; transcript_id "NCU00185T0";
Supercontig_12.3	NC12_CALLGENES_FINAL_7	CDS	2928801	2929034	.	-	0	gene_id "NCU00185"; transcript_id "NCU00185T0";
Supercontig_12.3	NC12_CALLGENES_FINAL_7	exon	2928317	2928703	.	-	.	gene_id "NCU00185"; transcript_id "NCU00185T0";
Supercontig_12.3	NC12_CALLGENES_FINAL_7	CDS	2928320	2928703	.	-	0	gene_id "NCU00185"; transcript_id "NCU00185T0";
Supercontig_12.3	NC12_CALLGENES_FINAL_7	start_codon	2931589	2931591	.	-	0	gene_id "NCU00186"; transcript_id "NCU00186T0";
Supercontig_12.3	NC12_CALLGENES_FINAL_7	stop_codon	2930521	2930523	.	-	0	gene_id "NCU00186"; transcript_id "NCU00186T0";
Supercontig_12.3	NC12_CALLGENES_FINAL_7	exon	2930507	2931868	.	-	.	gene_id "NCU00186"; transcript_id "NCU00186T0";
Supercontig_12.3	NC12_CALLGENES_FINAL_7	CDS	2930524	2931591	.	-	0	gene_id "NCU00186"; transcript_id "NCU00186T0";
Supercontig_12.3	NC12_CALLGENES_FINAL_7	exon	2930282	2930453	.	-	.	gene_id "NCU00186"; transcript_id "NCU00186T0";
Supercontig_12.3	NC12_CALLGENES_FINAL_7	start_codon	2932611	2932613	.	+	0	gene_id "NCU00187"; transcript_id "NCU00187T0";
Supercontig_12.3	NC12_CALLGENES_FINAL_7	stop_codon	2933653	2933655	.	+	0	gene_id "NCU00187"; transcript_id "NCU00187T0";
Supercontig_12.3	NC12_CALLGENES_FINAL_7	exon	2932349	2932748	.	+	.	gene_id "NCU00187"; transcript_id "NCU00187T0";
Supercontig_12.3	NC12_CALLGENES_FINAL_7	CDS	2932611	2932748	.	+	0	gene_id "NCU00187"; transcript_id "NCU00187T0";
Supercontig_12.3	NC12_CALLGENES_FINAL_7	exon	2932846	2933777	.	+	.	gene_id "NCU00187"; transcript_id "NCU00187T0";
Supercontig_12.3	NC12_CALLGENES_FINAL_7	CDS	2932846	2933652	.	+	0	gene_id "NCU00187"; transcript_id "NCU00187T0";
Supercontig_12.3	NC12_CALLGENES_FINAL_7	start_codon	2937642	2937644	.	-	0	gene_id "NCU00188"; transcript_id "NCU00188T0";
Supercontig_12.3	NC12_CALLGENES_FINAL_7	stop_codon	2934566	2934568	.	-	0	gene_id "NCU00188"; transcript_id "NCU00188T0";
Supercontig_12.3	NC12_CALLGENES_FINAL_7	exon	2937513	2939195	.	-	.	gene_id "NCU00188"; transcript_id "NCU00188T0";
Supercontig_12.3	NC12_CALLGENES_FINAL_7	CDS	2937513	2937644	.	-	0	gene_id "NCU00188"; transcript_id "NCU00188T0";
Supercontig_12.3	NC12_CALLGENES_FINAL_7	exon	2934783	2937402	.	-	.	gene_id "NCU00188"; transcript_id "NCU00188T0";
Supercontig_12.3	NC12_CALLGENES_FINAL_7	CDS	2934783	2937402	.	-	0	gene_id "NCU00188"; transcript_id "NCU00188T0";
Supercontig_12.3	NC12_CALLGENES_FINAL_7	exon	2933803	2934720	.	-	.	gene_id "NCU00188"; transcript_id "NCU00188T0";
Supercontig_12.3	NC12_CALLGENES_FINAL_7	CDS	2934569	2934720	.	-	2	gene_id "NCU00188"; transcript_id "NCU00188T0";
Supercontig_12.3	NC12_CALLGENES_FINAL_7	start_codon	2940734	2940736	.	+	0	gene_id "NCU00189"; transcript_id "NCU00189T0";
Supercontig_12.3	NC12_CALLGENES_FINAL_7	stop_codon	2941291	2941293	.	+	0	gene_id "NCU00189"; transcript_id "NCU00189T0";
Supercontig_12.3	NC12_CALLGENES_FINAL_7	exon	2940734	2940992	.	+	.	gene_id "NCU00189"; transcript_id "NCU00189T0";
Supercontig_12.3	NC12_CALLGENES_FINAL_7	CDS	2940734	2940992	.	+	0	gene_id "NCU00189"; transcript_id "NCU00189T0";
Supercontig_12.3	NC12_CALLGENES_FINAL_7	exon	2941100	2941293	.	+	.	gene_id "NCU00189"; transcript_id "NCU00189T0";
Supercontig_12.3	NC12_CALLGENES_FINAL_7	CDS	2941100	2941290	.	+	2	gene_id "NCU00189"; transcript_id "NCU00189T0";
Supercontig_12.3	NC12_CALLGENES_FINAL_7	start_codon	2945815	2945817	.	+	0	gene_id "NCU00192"; transcript_id "NCU00192T0";
Supercontig_12.3	NC12_CALLGENES_FINAL_7	stop_codon	2946396	2946398	.	+	0	gene_id "NCU00192"; transcript_id "NCU00192T0";
Supercontig_12.3	NC12_CALLGENES_FINAL_7	exon	2945815	2945990	.	+	.	gene_id "NCU00192"; transcript_id "NCU00192T0";
Supercontig_12.3	NC12_CALLGENES_FINAL_7	CDS	2945815	2945990	.	+	0	gene_id "NCU00192"; transcript_id "NCU00192T0";
Supercontig_12.3	NC12_CALLGENES_FINAL_7	exon	2946191	2946398	.	+	.	gene_id "NCU00192"; transcript_id "NCU00192T0";
Supercontig_12.3	NC12_CALLGENES_FINAL_7	CDS	2946191	2946395	.	+	1	gene_id "NCU00192"; transcript_id "NCU00192T0";
Supercontig_12.3	NC12_CALLGENES_FINAL_7	start_codon	2948960	2948962	.	-	0	gene_id "NCU00193"; transcript_id "NCU00193T0";
Supercontig_12.3	NC12_CALLGENES_FINAL_7	stop_codon	2946906	2946908	.	-	0	gene_id "NCU00193"; transcript_id "NCU00193T0";
Supercontig_12.3	NC12_CALLGENES_FINAL_7	exon	2948462	2949035	.	-	.	gene_id "NCU00193"; transcript_id "NCU00193T0";
Supercontig_12.3	NC12_CALLGENES_FINAL_7	CDS	2948462	2948962	.	-	0	gene_id "NCU00193"; transcript_id "NCU00193T0";
Supercontig_12.3	NC12_CALLGENES_FINAL_7	exon	2946716	2948399	.	-	.	gene_id "NCU00193"; transcript_id "NCU00193T0";
Supercontig_12.3	NC12_CALLGENES_FINAL_7	CDS	2946909	2948399	.	-	0	gene_id "NCU00193"; transcript_id "NCU00193T0";
Supercontig_12.3	NC12_CALLGENES_FINAL_7	start_codon	2950180	2950182	.	+	0	gene_id "NCU00194"; transcript_id "NCU00194T1";
Supercontig_12.3	NC12_CALLGENES_FINAL_7	stop_codon	2951651	2951653	.	+	0	gene_id "NCU00194"; transcript_id "NCU00194T1";
Supercontig_12.3	NC12_CALLGENES_FINAL_7	exon	2949722	2950698	.	+	.	gene_id "NCU00194"; transcript_id "NCU00194T1";
Supercontig_12.3	NC12_CALLGENES_FINAL_7	CDS	2950180	2950698	.	+	0	gene_id "NCU00194"; transcript_id "NCU00194T1";
Supercontig_12.3	NC12_CALLGENES_FINAL_7	exon	2950759	2951460	.	+	.	gene_id "NCU00194"; transcript_id "NCU00194T1";
Supercontig_12.3	NC12_CALLGENES_FINAL_7	CDS	2950759	2951460	.	+	0	gene_id "NCU00194"; transcript_id "NCU00194T1";
Supercontig_12.3	NC12_CALLGENES_FINAL_7	exon	2951516	2952208	.	+	.	gene_id "NCU00194"; transcript_id "NCU00194T1";
Supercontig_12.3	NC12_CALLGENES_FINAL_7	CDS	2951516	2951650	.	+	0	gene_id "NCU00194"; transcript_id "NCU00194T1";
Supercontig_12.3	NC12_CALLGENES_FINAL_7	start_codon	2950180	2950182	.	+	0	gene_id "NCU00194"; transcript_id "NCU00194T0";
Supercontig_12.3	NC12_CALLGENES_FINAL_7	stop_codon	2951651	2951653	.	+	0	gene_id "NCU00194"; transcript_id "NCU00194T0";
Supercontig_12.3	NC12_CALLGENES_FINAL_7	exon	2949400	2949923	.	+	.	gene_id "NCU00194"; transcript_id "NCU00194T0";
Supercontig_12.3	NC12_CALLGENES_FINAL_7	exon	2950116	2950698	.	+	.	gene_id "NCU00194"; transcript_id "NCU00194T0";
Supercontig_12.3	NC12_CALLGENES_FINAL_7	CDS	2950180	2950698	.	+	0	gene_id "NCU00194"; transcript_id "NCU00194T0";
Supercontig_12.3	NC12_CALLGENES_FINAL_7	exon	2950759	2951460	.	+	.	gene_id "NCU00194"; transcript_id "NCU00194T0";
Supercontig_12.3	NC12_CALLGENES_FINAL_7	CDS	2950759	2951460	.	+	0	gene_id "NCU00194"; transcript_id "NCU00194T0";
Supercontig_12.3	NC12_CALLGENES_FINAL_7	exon	2951516	2952208	.	+	.	gene_id "NCU00194"; transcript_id "NCU00194T0";
Supercontig_12.3	NC12_CALLGENES_FINAL_7	CDS	2951516	2951650	.	+	0	gene_id "NCU00194"; transcript_id "NCU00194T0";
Supercontig_12.3	NC12_CALLGENES_FINAL_7	start_codon	2954515	2954517	.	-	0	gene_id "NCU00195"; transcript_id "NCU00195T0";
Supercontig_12.3	NC12_CALLGENES_FINAL_7	stop_codon	2952677	2952679	.	-	0	gene_id "NCU00195"; transcript_id "NCU00195T0";
Supercontig_12.3	NC12_CALLGENES_FINAL_7	exon	2955042	2955195	.	-	.	gene_id "NCU00195"; transcript_id "NCU00195T0";
Supercontig_12.3	NC12_CALLGENES_FINAL_7	exon	2954280	2954635	.	-	.	gene_id "NCU00195"; transcript_id "NCU00195T0";
Supercontig_12.3	NC12_CALLGENES_FINAL_7	CDS	2954280	2954517	.	-	0	gene_id "NCU00195"; transcript_id "NCU00195T0";
Supercontig_12.3	NC12_CALLGENES_FINAL_7	exon	2952414	2954196	.	-	.	gene_id "NCU00195"; transcript_id "NCU00195T0";
Supercontig_12.3	NC12_CALLGENES_FINAL_7	CDS	2952680	2954196	.	-	2	gene_id "NCU00195"; transcript_id "NCU00195T0";
Supercontig_12.3	NC12_CALLGENES_FINAL_7	start_codon	2962445	2962447	.	-	0	gene_id "NCU00196"; transcript_id "NCU00196T2";
Supercontig_12.3	NC12_CALLGENES_FINAL_7	stop_codon	2959717	2959719	.	-	0	gene_id "NCU00196"; transcript_id "NCU00196T2";
Supercontig_12.3	NC12_CALLGENES_FINAL_7	exon	2961619	2962447	.	-	.	gene_id "NCU00196"; transcript_id "NCU00196T2";
Supercontig_12.3	NC12_CALLGENES_FINAL_7	CDS	2961619	2962447	.	-	0	gene_id "NCU00196"; transcript_id "NCU00196T2";
Supercontig_12.3	NC12_CALLGENES_FINAL_7	exon	2959806	2961538	.	-	.	gene_id "NCU00196"; transcript_id "NCU00196T2";
Supercontig_12.3	NC12_CALLGENES_FINAL_7	CDS	2959806	2961538	.	-	2	gene_id "NCU00196"; transcript_id "NCU00196T2";
Supercontig_12.3	NC12_CALLGENES_FINAL_7	exon	2958683	2959725	.	-	.	gene_id "NCU00196"; transcript_id "NCU00196T2";
Supercontig_12.3	NC12_CALLGENES_FINAL_7	CDS	2959720	2959725	.	-	0	gene_id "NCU00196"; transcript_id "NCU00196T2";
Supercontig_12.3	NC12_CALLGENES_FINAL_7	start_codon	2962445	2962447	.	-	0	gene_id "NCU00196"; transcript_id "NCU00196T0";
Supercontig_12.3	NC12_CALLGENES_FINAL_7	stop_codon	2959083	2959085	.	-	0	gene_id "NCU00196"; transcript_id "NCU00196T0";
Supercontig_12.3	NC12_CALLGENES_FINAL_7	exon	2962108	2963721	.	-	.	gene_id "NCU00196"; transcript_id "NCU00196T0";
Supercontig_12.3	NC12_CALLGENES_FINAL_7	CDS	2962108	2962447	.	-	0	gene_id "NCU00196"; transcript_id "NCU00196T0";
Supercontig_12.3	NC12_CALLGENES_FINAL_7	exon	2961619	2961780	.	-	.	gene_id "NCU00196"; transcript_id "NCU00196T0";
Supercontig_12.3	NC12_CALLGENES_FINAL_7	CDS	2961619	2961780	.	-	2	gene_id "NCU00196"; transcript_id "NCU00196T0";
Supercontig_12.3	NC12_CALLGENES_FINAL_7	exon	2958372	2961538	.	-	.	gene_id "NCU00196"; transcript_id "NCU00196T0";
Supercontig_12.3	NC12_CALLGENES_FINAL_7	CDS	2959086	2961538	.	-	2	gene_id "NCU00196"; transcript_id "NCU00196T0";
Supercontig_12.3	NC12_CALLGENES_FINAL_7	start_codon	2961917	2961919	.	-	0	gene_id "NCU00196"; transcript_id "NCU00196T1";
Supercontig_12.3	NC12_CALLGENES_FINAL_7	stop_codon	2959083	2959085	.	-	0	gene_id "NCU00196"; transcript_id "NCU00196T1";
Supercontig_12.3	NC12_CALLGENES_FINAL_7	exon	2961619	2962094	.	-	.	gene_id "NCU00196"; transcript_id "NCU00196T1";
Supercontig_12.3	NC12_CALLGENES_FINAL_7	CDS	2961619	2961919	.	-	0	gene_id "NCU00196"; transcript_id "NCU00196T1";
Supercontig_12.3	NC12_CALLGENES_FINAL_7	exon	2958372	2961538	.	-	.	gene_id "NCU00196"; transcript_id "NCU00196T1";
Supercontig_12.3	NC12_CALLGENES_FINAL_7	CDS	2959086	2961538	.	-	2	gene_id "NCU00196"; transcript_id "NCU00196T1";
Supercontig_12.3	NC12_CALLGENES_FINAL_7	start_codon	2965760	2965762	.	-	0	gene_id "NCU00197"; transcript_id "NCU00197T0";
Supercontig_12.3	NC12_CALLGENES_FINAL_7	stop_codon	2964909	2964911	.	-	0	gene_id "NCU00197"; transcript_id "NCU00197T0";
Supercontig_12.3	NC12_CALLGENES_FINAL_7	exon	2965538	2965762	.	-	.	gene_id "NCU00197"; transcript_id "NCU00197T0";
Supercontig_12.3	NC12_CALLGENES_FINAL_7	CDS	2965538	2965762	.	-	0	gene_id "NCU00197"; transcript_id "NCU00197T0";
Supercontig_12.3	NC12_CALLGENES_FINAL_7	exon	2965290	2965361	.	-	.	gene_id "NCU00197"; transcript_id "NCU00197T0";
Supercontig_12.3	NC12_CALLGENES_FINAL_7	CDS	2965290	2965361	.	-	0	gene_id "NCU00197"; transcript_id "NCU00197T0";
Supercontig_12.3	NC12_CALLGENES_FINAL_7	exon	2964909	2965013	.	-	.	gene_id "NCU00197"; transcript_id "NCU00197T0";
Supercontig_12.3	NC12_CALLGENES_FINAL_7	CDS	2964912	2965013	.	-	0	gene_id "NCU00197"; transcript_id "NCU00197T0";
Supercontig_12.3	NC12_CALLGENES_FINAL_7	start_codon	2975483	2975485	.	+	0	gene_id "NCU00198"; transcript_id "NCU00198T0";
Supercontig_12.3	NC12_CALLGENES_FINAL_7	stop_codon	2976282	2976284	.	+	0	gene_id "NCU00198"; transcript_id "NCU00198T0";
Supercontig_12.3	NC12_CALLGENES_FINAL_7	exon	2975311	2975490	.	+	.	gene_id "NCU00198"; transcript_id "NCU00198T0";
Supercontig_12.3	NC12_CALLGENES_FINAL_7	CDS	2975483	2975490	.	+	0	gene_id "NCU00198"; transcript_id "NCU00198T0";
Supercontig_12.3	NC12_CALLGENES_FINAL_7	exon	2975613	2975682	.	+	.	gene_id "NCU00198"; transcript_id "NCU00198T0";
Supercontig_12.3	NC12_CALLGENES_FINAL_7	CDS	2975613	2975682	.	+	1	gene_id "NCU00198"; transcript_id "NCU00198T0";
Supercontig_12.3	NC12_CALLGENES_FINAL_7	exon	2976096	2976464	.	+	.	gene_id "NCU00198"; transcript_id "NCU00198T0";
Supercontig_12.3	NC12_CALLGENES_FINAL_7	CDS	2976096	2976281	.	+	0	gene_id "NCU00198"; transcript_id "NCU00198T0";
Supercontig_12.3	NC12_CALLGENES_FINAL_7	start_codon	2983096	2983098	.	-	0	gene_id "NCU00199"; transcript_id "NCU00199T0";
Supercontig_12.3	NC12_CALLGENES_FINAL_7	stop_codon	2977467	2977469	.	-	0	gene_id "NCU00199"; transcript_id "NCU00199T0";
Supercontig_12.3	NC12_CALLGENES_FINAL_7	exon	2978968	2983556	.	-	.	gene_id "NCU00199"; transcript_id "NCU00199T0";
Supercontig_12.3	NC12_CALLGENES_FINAL_7	CDS	2978968	2983098	.	-	0	gene_id "NCU00199"; transcript_id "NCU00199T0";
Supercontig_12.3	NC12_CALLGENES_FINAL_7	exon	2977148	2978912	.	-	.	gene_id "NCU00199"; transcript_id "NCU00199T0";
Supercontig_12.3	NC12_CALLGENES_FINAL_7	CDS	2977470	2978912	.	-	0	gene_id "NCU00199"; transcript_id "NCU00199T0";
Supercontig_12.3	NC12_CALLGENES_FINAL_7	start_codon	2984506	2984508	.	+	0	gene_id "NCU00200"; transcript_id "NCU00200T1";
Supercontig_12.3	NC12_CALLGENES_FINAL_7	stop_codon	2986792	2986794	.	+	0	gene_id "NCU00200"; transcript_id "NCU00200T1";
Supercontig_12.3	NC12_CALLGENES_FINAL_7	exon	2984259	2987258	.	+	.	gene_id "NCU00200"; transcript_id "NCU00200T1";
Supercontig_12.3	NC12_CALLGENES_FINAL_7	CDS	2984506	2986791	.	+	0	gene_id "NCU00200"; transcript_id "NCU00200T1";
Supercontig_12.3	NC12_CALLGENES_FINAL_7	start_codon	2984506	2984508	.	+	0	gene_id "NCU00200"; transcript_id "NCU00200T0";
Supercontig_12.3	NC12_CALLGENES_FINAL_7	stop_codon	2986792	2986794	.	+	0	gene_id "NCU00200"; transcript_id "NCU00200T0";
Supercontig_12.3	NC12_CALLGENES_FINAL_7	exon	2984054	2984240	.	+	.	gene_id "NCU00200"; transcript_id "NCU00200T0";
Supercontig_12.3	NC12_CALLGENES_FINAL_7	exon	2984339	2987205	.	+	.	gene_id "NCU00200"; transcript_id "NCU00200T0";
Supercontig_12.3	NC12_CALLGENES_FINAL_7	CDS	2984506	2986791	.	+	0	gene_id "NCU00200"; transcript_id "NCU00200T0";
Supercontig_12.3	NC12_CALLGENES_FINAL_7	start_codon	2987458	2987460	.	+	0	gene_id "NCU00201"; transcript_id "NCU00201T0";
Supercontig_12.3	NC12_CALLGENES_FINAL_7	stop_codon	2989842	2989844	.	+	0	gene_id "NCU00201"; transcript_id "NCU00201T0";
Supercontig_12.3	NC12_CALLGENES_FINAL_7	exon	2987458	2987561	.	+	.	gene_id "NCU00201"; transcript_id "NCU00201T0";
Supercontig_12.3	NC12_CALLGENES_FINAL_7	CDS	2987458	2987561	.	+	0	gene_id "NCU00201"; transcript_id "NCU00201T0";
Supercontig_12.3	NC12_CALLGENES_FINAL_7	exon	2987828	2989844	.	+	.	gene_id "NCU00201"; transcript_id "NCU00201T0";
Supercontig_12.3	NC12_CALLGENES_FINAL_7	CDS	2987828	2989841	.	+	1	gene_id "NCU00201"; transcript_id "NCU00201T0";
Supercontig_12.3	NC12_CALLGENES_FINAL_7	start_codon	2992731	2992733	.	-	0	gene_id "NCU00202"; transcript_id "NCU00202T0";
Supercontig_12.3	NC12_CALLGENES_FINAL_7	stop_codon	2990398	2990400	.	-	0	gene_id "NCU00202"; transcript_id "NCU00202T0";
Supercontig_12.3	NC12_CALLGENES_FINAL_7	exon	2992700	2992927	.	-	.	gene_id "NCU00202"; transcript_id "NCU00202T0";
Supercontig_12.3	NC12_CALLGENES_FINAL_7	CDS	2992700	2992733	.	-	0	gene_id "NCU00202"; transcript_id "NCU00202T0";
Supercontig_12.3	NC12_CALLGENES_FINAL_7	exon	2992456	2992544	.	-	.	gene_id "NCU00202"; transcript_id "NCU00202T0";
Supercontig_12.3	NC12_CALLGENES_FINAL_7	CDS	2992456	2992544	.	-	2	gene_id "NCU00202"; transcript_id "NCU00202T0";
Supercontig_12.3	NC12_CALLGENES_FINAL_7	exon	2992192	2992334	.	-	.	gene_id "NCU00202"; transcript_id "NCU00202T0";
Supercontig_12.3	NC12_CALLGENES_FINAL_7	CDS	2992192	2992334	.	-	0	gene_id "NCU00202"; transcript_id "NCU00202T0";
Supercontig_12.3	NC12_CALLGENES_FINAL_7	exon	2991983	2992129	.	-	.	gene_id "NCU00202"; transcript_id "NCU00202T0";
Supercontig_12.3	NC12_CALLGENES_FINAL_7	CDS	2991983	2992129	.	-	1	gene_id "NCU00202"; transcript_id "NCU00202T0";
Supercontig_12.3	NC12_CALLGENES_FINAL_7	exon	2991505	2991926	.	-	.	gene_id "NCU00202"; transcript_id "NCU00202T0";
Supercontig_12.3	NC12_CALLGENES_FINAL_7	CDS	2991505	2991926	.	-	1	gene_id "NCU00202"; transcript_id "NCU00202T0";
Supercontig_12.3	NC12_CALLGENES_FINAL_7	exon	2991402	2991438	.	-	.	gene_id "NCU00202"; transcript_id "NCU00202T0";
Supercontig_12.3	NC12_CALLGENES_FINAL_7	CDS	2991402	2991438	.	-	2	gene_id "NCU00202"; transcript_id "NCU00202T0";
Supercontig_12.3	NC12_CALLGENES_FINAL_7	exon	2989948	2991346	.	-	.	gene_id "NCU00202"; transcript_id "NCU00202T0";
Supercontig_12.3	NC12_CALLGENES_FINAL_7	CDS	2990401	2991346	.	-	1	gene_id "NCU00202"; transcript_id "NCU00202T0";
Supercontig_12.3	NC12_CALLGENES_FINAL_7	start_codon	2994475	2994477	.	+	0	gene_id "NCU00203"; transcript_id "NCU00203T0";
Supercontig_12.3	NC12_CALLGENES_FINAL_7	stop_codon	2995711	2995713	.	+	0	gene_id "NCU00203"; transcript_id "NCU00203T0";
Supercontig_12.3	NC12_CALLGENES_FINAL_7	exon	2994352	2996205	.	+	.	gene_id "NCU00203"; transcript_id "NCU00203T0";
Supercontig_12.3	NC12_CALLGENES_FINAL_7	CDS	2994475	2995710	.	+	0	gene_id "NCU00203"; transcript_id "NCU00203T0";
Supercontig_12.3	NC12_CALLGENES_FINAL_7	start_codon	2996463	2996465	.	-	0	gene_id "NCU00204"; transcript_id "NCU00204T0";
Supercontig_12.3	NC12_CALLGENES_FINAL_7	stop_codon	2995758	2995760	.	-	0	gene_id "NCU00204"; transcript_id "NCU00204T0";
Supercontig_12.3	NC12_CALLGENES_FINAL_7	exon	2996000	2996683	.	-	.	gene_id "NCU00204"; transcript_id "NCU00204T0";
Supercontig_12.3	NC12_CALLGENES_FINAL_7	CDS	2996000	2996465	.	-	0	gene_id "NCU00204"; transcript_id "NCU00204T0";
Supercontig_12.3	NC12_CALLGENES_FINAL_7	exon	2994376	2995936	.	-	.	gene_id "NCU00204"; transcript_id "NCU00204T0";
Supercontig_12.3	NC12_CALLGENES_FINAL_7	CDS	2995761	2995936	.	-	2	gene_id "NCU00204"; transcript_id "NCU00204T0";
Supercontig_12.3	NC12_CALLGENES_FINAL_7	start_codon	2997158	2997160	.	+	0	gene_id "NCU00205"; transcript_id "NCU00205T0";
Supercontig_12.3	NC12_CALLGENES_FINAL_7	stop_codon	3003713	3003715	.	+	0	gene_id "NCU00205"; transcript_id "NCU00205T0";
Supercontig_12.3	NC12_CALLGENES_FINAL_7	exon	2996886	3003733	.	+	.	gene_id "NCU00205"; transcript_id "NCU00205T0";
Supercontig_12.3	NC12_CALLGENES_FINAL_7	CDS	2997158	3003712	.	+	0	gene_id "NCU00205"; transcript_id "NCU00205T0";
Supercontig_12.3	NC12_CALLGENES_FINAL_7	start_codon	3007053	3007055	.	-	0	gene_id "NCU00206"; transcript_id "NCU00206T0";
Supercontig_12.3	NC12_CALLGENES_FINAL_7	stop_codon	3004372	3004374	.	-	0	gene_id "NCU00206"; transcript_id "NCU00206T0";
Supercontig_12.3	NC12_CALLGENES_FINAL_7	exon	3007007	3008108	.	-	.	gene_id "NCU00206"; transcript_id "NCU00206T0";
Supercontig_12.3	NC12_CALLGENES_FINAL_7	CDS	3007007	3007055	.	-	0	gene_id "NCU00206"; transcript_id "NCU00206T0";
Supercontig_12.3	NC12_CALLGENES_FINAL_7	exon	3006766	3006941	.	-	.	gene_id "NCU00206"; transcript_id "NCU00206T0";
Supercontig_12.3	NC12_CALLGENES_FINAL_7	CDS	3006766	3006941	.	-	2	gene_id "NCU00206"; transcript_id "NCU00206T0";
Supercontig_12.3	NC12_CALLGENES_FINAL_7	exon	3004793	3006700	.	-	.	gene_id "NCU00206"; transcript_id "NCU00206T0";
Supercontig_12.3	NC12_CALLGENES_FINAL_7	CDS	3004793	3006700	.	-	0	gene_id "NCU00206"; transcript_id "NCU00206T0";
Supercontig_12.3	NC12_CALLGENES_FINAL_7	exon	3004156	3004728	.	-	.	gene_id "NCU00206"; transcript_id "NCU00206T0";
Supercontig_12.3	NC12_CALLGENES_FINAL_7	CDS	3004375	3004728	.	-	0	gene_id "NCU00206"; transcript_id "NCU00206T0";
Supercontig_12.3	NC12_CALLGENES_FINAL_7	start_codon	3009145	3009147	.	+	0	gene_id "NCU00207"; transcript_id "NCU00207T1";
Supercontig_12.3	NC12_CALLGENES_FINAL_7	stop_codon	3010114	3010116	.	+	0	gene_id "NCU00207"; transcript_id "NCU00207T1";
Supercontig_12.3	NC12_CALLGENES_FINAL_7	exon	3009001	3009446	.	+	.	gene_id "NCU00207"; transcript_id "NCU00207T1";
Supercontig_12.3	NC12_CALLGENES_FINAL_7	CDS	3009145	3009446	.	+	0	gene_id "NCU00207"; transcript_id "NCU00207T1";
Supercontig_12.3	NC12_CALLGENES_FINAL_7	exon	3009531	3010540	.	+	.	gene_id "NCU00207"; transcript_id "NCU00207T1";
Supercontig_12.3	NC12_CALLGENES_FINAL_7	CDS	3009531	3010113	.	+	1	gene_id "NCU00207"; transcript_id "NCU00207T1";
Supercontig_12.3	NC12_CALLGENES_FINAL_7	start_codon	3009145	3009147	.	+	0	gene_id "NCU00207"; transcript_id "NCU00207T0";
Supercontig_12.3	NC12_CALLGENES_FINAL_7	stop_codon	3010268	3010270	.	+	0	gene_id "NCU00207"; transcript_id "NCU00207T0";
Supercontig_12.3	NC12_CALLGENES_FINAL_7	exon	3008954	3009446	.	+	.	gene_id "NCU00207"; transcript_id "NCU00207T0";
Supercontig_12.3	NC12_CALLGENES_FINAL_7	CDS	3009145	3009446	.	+	0	gene_id "NCU00207"; transcript_id "NCU00207T0";
Supercontig_12.3	NC12_CALLGENES_FINAL_7	exon	3009531	3010112	.	+	.	gene_id "NCU00207"; transcript_id "NCU00207T0";
Supercontig_12.3	NC12_CALLGENES_FINAL_7	CDS	3009531	3010112	.	+	1	gene_id "NCU00207"; transcript_id "NCU00207T0";
Supercontig_12.3	NC12_CALLGENES_FINAL_7	exon	3010174	3010808	.	+	.	gene_id "NCU00207"; transcript_id "NCU00207T0";
Supercontig_12.3	NC12_CALLGENES_FINAL_7	CDS	3010174	3010267	.	+	1	gene_id "NCU00207"; transcript_id "NCU00207T0";
Supercontig_12.3	NC12_CALLGENES_FINAL_7	exon	3010869	3011070	.	+	.	gene_id "NCU00207"; transcript_id "NCU00207T0";
Supercontig_12.3	NC12_CALLGENES_FINAL_7	start_codon	3014396	3014398	.	-	0	gene_id "NCU00208"; transcript_id "NCU00208T0";
Supercontig_12.3	NC12_CALLGENES_FINAL_7	stop_codon	3012539	3012541	.	-	0	gene_id "NCU00208"; transcript_id "NCU00208T0";
Supercontig_12.3	NC12_CALLGENES_FINAL_7	exon	3014344	3014398	.	-	.	gene_id "NCU00208"; transcript_id "NCU00208T0";
Supercontig_12.3	NC12_CALLGENES_FINAL_7	CDS	3014344	3014398	.	-	0	gene_id "NCU00208"; transcript_id "NCU00208T0";
Supercontig_12.3	NC12_CALLGENES_FINAL_7	exon	3013879	3014217	.	-	.	gene_id "NCU00208"; transcript_id "NCU00208T0";
Supercontig_12.3	NC12_CALLGENES_FINAL_7	CDS	3013879	3014217	.	-	2	gene_id "NCU00208"; transcript_id "NCU00208T0";
Supercontig_12.3	NC12_CALLGENES_FINAL_7	exon	3012539	3013620	.	-	.	gene_id "NCU00208"; transcript_id "NCU00208T0";
Supercontig_12.3	NC12_CALLGENES_FINAL_7	CDS	3012542	3013620	.	-	2	gene_id "NCU00208"; transcript_id "NCU00208T0";
Supercontig_12.3	NC12_CALLGENES_FINAL_7	start_codon	3018683	3018685	.	-	0	gene_id "NCU00209"; transcript_id "NCU00209T0";
Supercontig_12.3	NC12_CALLGENES_FINAL_7	stop_codon	3015932	3015934	.	-	0	gene_id "NCU00209"; transcript_id "NCU00209T0";
Supercontig_12.3	NC12_CALLGENES_FINAL_7	exon	3018341	3019028	.	-	.	gene_id "NCU00209"; transcript_id "NCU00209T0";
Supercontig_12.3	NC12_CALLGENES_FINAL_7	CDS	3018341	3018685	.	-	0	gene_id "NCU00209"; transcript_id "NCU00209T0";
Supercontig_12.3	NC12_CALLGENES_FINAL_7	exon	3015781	3018253	.	-	.	gene_id "NCU00209"; transcript_id "NCU00209T0";
Supercontig_12.3	NC12_CALLGENES_FINAL_7	CDS	3015935	3018253	.	-	0	gene_id "NCU00209"; transcript_id "NCU00209T0";
Supercontig_12.3	NC12_CALLGENES_FINAL_7	start_codon	3020220	3020222	.	+	0	gene_id "NCU00210"; transcript_id "NCU00210T0";
Supercontig_12.3	NC12_CALLGENES_FINAL_7	stop_codon	3020988	3020990	.	+	0	gene_id "NCU00210"; transcript_id "NCU00210T0";
Supercontig_12.3	NC12_CALLGENES_FINAL_7	exon	3020029	3020288	.	+	.	gene_id "NCU00210"; transcript_id "NCU00210T0";
Supercontig_12.3	NC12_CALLGENES_FINAL_7	CDS	3020220	3020288	.	+	0	gene_id "NCU00210"; transcript_id "NCU00210T0";
Supercontig_12.3	NC12_CALLGENES_FINAL_7	exon	3020387	3020508	.	+	.	gene_id "NCU00210"; transcript_id "NCU00210T0";
Supercontig_12.3	NC12_CALLGENES_FINAL_7	CDS	3020387	3020508	.	+	0	gene_id "NCU00210"; transcript_id "NCU00210T0";
Supercontig_12.3	NC12_CALLGENES_FINAL_7	exon	3020597	3021471	.	+	.	gene_id "NCU00210"; transcript_id "NCU00210T0";
Supercontig_12.3	NC12_CALLGENES_FINAL_7	CDS	3020597	3020987	.	+	1	gene_id "NCU00210"; transcript_id "NCU00210T0";
Supercontig_12.3	NC12_CALLGENES_FINAL_7	start_codon	3022005	3022007	.	-	0	gene_id "NCU00211"; transcript_id "NCU00211T0";
Supercontig_12.3	NC12_CALLGENES_FINAL_7	stop_codon	3021533	3021535	.	-	0	gene_id "NCU00211"; transcript_id "NCU00211T0";
Supercontig_12.3	NC12_CALLGENES_FINAL_7	exon	3021958	3022196	.	-	.	gene_id "NCU00211"; transcript_id "NCU00211T0";
Supercontig_12.3	NC12_CALLGENES_FINAL_7	CDS	3021958	3022007	.	-	0	gene_id "NCU00211"; transcript_id "NCU00211T0";
Supercontig_12.3	NC12_CALLGENES_FINAL_7	exon	3021656	3021885	.	-	.	gene_id "NCU00211"; transcript_id "NCU00211T0";
Supercontig_12.3	NC12_CALLGENES_FINAL_7	CDS	3021656	3021885	.	-	1	gene_id "NCU00211"; transcript_id "NCU00211T0";
Supercontig_12.3	NC12_CALLGENES_FINAL_7	exon	3021141	3021585	.	-	.	gene_id "NCU00211"; transcript_id "NCU00211T0";
Supercontig_12.3	NC12_CALLGENES_FINAL_7	CDS	3021536	3021585	.	-	2	gene_id "NCU00211"; transcript_id "NCU00211T0";
Supercontig_12.3	NC12_CALLGENES_FINAL_7	start_codon	3025234	3025236	.	-	0	gene_id "NCU00212"; transcript_id "NCU00212T0";
Supercontig_12.3	NC12_CALLGENES_FINAL_7	stop_codon	3024544	3024546	.	-	0	gene_id "NCU00212"; transcript_id "NCU00212T0";
Supercontig_12.3	NC12_CALLGENES_FINAL_7	exon	3025227	3025897	.	-	.	gene_id "NCU00212"; transcript_id "NCU00212T0";
Supercontig_12.3	NC12_CALLGENES_FINAL_7	CDS	3025227	3025236	.	-	0	gene_id "NCU00212"; transcript_id "NCU00212T0";
Supercontig_12.3	NC12_CALLGENES_FINAL_7	exon	3024773	3024910	.	-	.	gene_id "NCU00212"; transcript_id "NCU00212T0";
Supercontig_12.3	NC12_CALLGENES_FINAL_7	CDS	3024773	3024910	.	-	2	gene_id "NCU00212"; transcript_id "NCU00212T0";
Supercontig_12.3	NC12_CALLGENES_FINAL_7	exon	3024058	3024707	.	-	.	gene_id "NCU00212"; transcript_id "NCU00212T0";
Supercontig_12.3	NC12_CALLGENES_FINAL_7	CDS	3024547	3024707	.	-	2	gene_id "NCU00212"; transcript_id "NCU00212T0";
Supercontig_12.3	NC12_CALLGENES_FINAL_7	start_codon	3029426	3029428	.	-	0	gene_id "NCU00213"; transcript_id "NCU00213T0";
Supercontig_12.3	NC12_CALLGENES_FINAL_7	stop_codon	3026903	3026905	.	-	0	gene_id "NCU00213"; transcript_id "NCU00213T0";
Supercontig_12.3	NC12_CALLGENES_FINAL_7	exon	3027041	3030346	.	-	.	gene_id "NCU00213"; transcript_id "NCU00213T0";
Supercontig_12.3	NC12_CALLGENES_FINAL_7	CDS	3027041	3029428	.	-	0	gene_id "NCU00213"; transcript_id "NCU00213T0";
Supercontig_12.3	NC12_CALLGENES_FINAL_7	exon	3026319	3026977	.	-	.	gene_id "NCU00213"; transcript_id "NCU00213T0";
Supercontig_12.3	NC12_CALLGENES_FINAL_7	CDS	3026906	3026977	.	-	0	gene_id "NCU00213"; transcript_id "NCU00213T0";
Supercontig_12.3	NC12_CALLGENES_FINAL_7	start_codon	3032003	3032005	.	+	0	gene_id "NCU00214"; transcript_id "NCU00214T0";
Supercontig_12.3	NC12_CALLGENES_FINAL_7	stop_codon	3032507	3032509	.	+	0	gene_id "NCU00214"; transcript_id "NCU00214T0";
Supercontig_12.3	NC12_CALLGENES_FINAL_7	exon	3031931	3032769	.	+	.	gene_id "NCU00214"; transcript_id "NCU00214T0";
Supercontig_12.3	NC12_CALLGENES_FINAL_7	CDS	3032003	3032506	.	+	0	gene_id "NCU00214"; transcript_id "NCU00214T0";
Supercontig_12.3	NC12_CALLGENES_FINAL_7	start_codon	3033925	3033927	.	-	0	gene_id "NCU00215"; transcript_id "NCU00215T0";
Supercontig_12.3	NC12_CALLGENES_FINAL_7	stop_codon	3032634	3032636	.	-	0	gene_id "NCU00215"; transcript_id "NCU00215T0";
Supercontig_12.3	NC12_CALLGENES_FINAL_7	exon	3033749	3033927	.	-	.	gene_id "NCU00215"; transcript_id "NCU00215T0";
Supercontig_12.3	NC12_CALLGENES_FINAL_7	CDS	3033749	3033927	.	-	0	gene_id "NCU00215"; transcript_id "NCU00215T0";
Supercontig_12.3	NC12_CALLGENES_FINAL_7	exon	3033316	3033578	.	-	.	gene_id "NCU00215"; transcript_id "NCU00215T0";
Supercontig_12.3	NC12_CALLGENES_FINAL_7	CDS	3033316	3033578	.	-	1	gene_id "NCU00215"; transcript_id "NCU00215T0";
Supercontig_12.3	NC12_CALLGENES_FINAL_7	exon	3032634	3033142	.	-	.	gene_id "NCU00215"; transcript_id "NCU00215T0";
Supercontig_12.3	NC12_CALLGENES_FINAL_7	CDS	3032637	3033142	.	-	2	gene_id "NCU00215"; transcript_id "NCU00215T0";
Supercontig_12.3	NC12_CALLGENES_FINAL_7	start_codon	3033500	3033502	.	-	0	gene_id "NCU00215"; transcript_id "NCU00215T1";
Supercontig_12.3	NC12_CALLGENES_FINAL_7	stop_codon	3032634	3032636	.	-	0	gene_id "NCU00215"; transcript_id "NCU00215T1";
Supercontig_12.3	NC12_CALLGENES_FINAL_7	exon	3033316	3034015	.	-	.	gene_id "NCU00215"; transcript_id "NCU00215T1";
Supercontig_12.3	NC12_CALLGENES_FINAL_7	CDS	3033316	3033502	.	-	0	gene_id "NCU00215"; transcript_id "NCU00215T1";
Supercontig_12.3	NC12_CALLGENES_FINAL_7	exon	3032513	3033142	.	-	.	gene_id "NCU00215"; transcript_id "NCU00215T1";
Supercontig_12.3	NC12_CALLGENES_FINAL_7	CDS	3032637	3033142	.	-	2	gene_id "NCU00215"; transcript_id "NCU00215T1";
Supercontig_12.3	NC12_CALLGENES_FINAL_7	start_codon	3034666	3034668	.	+	0	gene_id "NCU00216"; transcript_id "NCU00216T0";
Supercontig_12.3	NC12_CALLGENES_FINAL_7	stop_codon	3035734	3035736	.	+	0	gene_id "NCU00216"; transcript_id "NCU00216T0";
Supercontig_12.3	NC12_CALLGENES_FINAL_7	exon	3034331	3034822	.	+	.	gene_id "NCU00216"; transcript_id "NCU00216T0";
Supercontig_12.3	NC12_CALLGENES_FINAL_7	CDS	3034666	3034822	.	+	0	gene_id "NCU00216"; transcript_id "NCU00216T0";
Supercontig_12.3	NC12_CALLGENES_FINAL_7	exon	3034886	3034967	.	+	.	gene_id "NCU00216"; transcript_id "NCU00216T0";
Supercontig_12.3	NC12_CALLGENES_FINAL_7	CDS	3034886	3034967	.	+	2	gene_id "NCU00216"; transcript_id "NCU00216T0";
Supercontig_12.3	NC12_CALLGENES_FINAL_7	exon	3035043	3036319	.	+	.	gene_id "NCU00216"; transcript_id "NCU00216T0";
Supercontig_12.3	NC12_CALLGENES_FINAL_7	CDS	3035043	3035733	.	+	1	gene_id "NCU00216"; transcript_id "NCU00216T0";
Supercontig_12.3	NC12_CALLGENES_FINAL_7	start_codon	3044648	3044650	.	+	0	gene_id "NCU00218"; transcript_id "NCU00218T0";
Supercontig_12.3	NC12_CALLGENES_FINAL_7	stop_codon	3045501	3045503	.	+	0	gene_id "NCU00218"; transcript_id "NCU00218T0";
Supercontig_12.3	NC12_CALLGENES_FINAL_7	exon	3044473	3044706	.	+	.	gene_id "NCU00218"; transcript_id "NCU00218T0";
Supercontig_12.3	NC12_CALLGENES_FINAL_7	CDS	3044648	3044706	.	+	0	gene_id "NCU00218"; transcript_id "NCU00218T0";
Supercontig_12.3	NC12_CALLGENES_FINAL_7	exon	3044776	3044903	.	+	.	gene_id "NCU00218"; transcript_id "NCU00218T0";
Supercontig_12.3	NC12_CALLGENES_FINAL_7	CDS	3044776	3044903	.	+	1	gene_id "NCU00218"; transcript_id "NCU00218T0";
Supercontig_12.3	NC12_CALLGENES_FINAL_7	exon	3044985	3045130	.	+	.	gene_id "NCU00218"; transcript_id "NCU00218T0";
Supercontig_12.3	NC12_CALLGENES_FINAL_7	CDS	3044985	3045130	.	+	2	gene_id "NCU00218"; transcript_id "NCU00218T0";
Supercontig_12.3	NC12_CALLGENES_FINAL_7	exon	3045213	3045293	.	+	.	gene_id "NCU00218"; transcript_id "NCU00218T0";
Supercontig_12.3	NC12_CALLGENES_FINAL_7	CDS	3045213	3045293	.	+	0	gene_id "NCU00218"; transcript_id "NCU00218T0";
Supercontig_12.3	NC12_CALLGENES_FINAL_7	exon	3045372	3045884	.	+	.	gene_id "NCU00218"; transcript_id "NCU00218T0";
Supercontig_12.3	NC12_CALLGENES_FINAL_7	CDS	3045372	3045500	.	+	0	gene_id "NCU00218"; transcript_id "NCU00218T0";
Supercontig_12.3	NC12_CALLGENES_FINAL_7	start_codon	3046887	3046889	.	+	0	gene_id "NCU00219"; transcript_id "NCU00219T0";
Supercontig_12.3	NC12_CALLGENES_FINAL_7	stop_codon	3052763	3052765	.	+	0	gene_id "NCU00219"; transcript_id "NCU00219T0";
Supercontig_12.3	NC12_CALLGENES_FINAL_7	exon	3046349	3047025	.	+	.	gene_id "NCU00219"; transcript_id "NCU00219T0";
Supercontig_12.3	NC12_CALLGENES_FINAL_7	CDS	3046887	3047025	.	+	0	gene_id "NCU00219"; transcript_id "NCU00219T0";
Supercontig_12.3	NC12_CALLGENES_FINAL_7	exon	3047362	3052211	.	+	.	gene_id "NCU00219"; transcript_id "NCU00219T0";
Supercontig_12.3	NC12_CALLGENES_FINAL_7	CDS	3047362	3052211	.	+	2	gene_id "NCU00219"; transcript_id "NCU00219T0";
Supercontig_12.3	NC12_CALLGENES_FINAL_7	exon	3052274	3053065	.	+	.	gene_id "NCU00219"; transcript_id "NCU00219T0";
Supercontig_12.3	NC12_CALLGENES_FINAL_7	CDS	3052274	3052762	.	+	0	gene_id "NCU00219"; transcript_id "NCU00219T0";
Supercontig_12.3	NC12_CALLGENES_FINAL_7	start_codon	3053619	3053621	.	+	0	gene_id "NCU00220"; transcript_id "NCU00220T0";
Supercontig_12.3	NC12_CALLGENES_FINAL_7	stop_codon	3054466	3054468	.	+	0	gene_id "NCU00220"; transcript_id "NCU00220T0";
Supercontig_12.3	NC12_CALLGENES_FINAL_7	exon	3053438	3053655	.	+	.	gene_id "NCU00220"; transcript_id "NCU00220T0";
Supercontig_12.3	NC12_CALLGENES_FINAL_7	CDS	3053619	3053655	.	+	0	gene_id "NCU00220"; transcript_id "NCU00220T0";
Supercontig_12.3	NC12_CALLGENES_FINAL_7	exon	3053744	3054964	.	+	.	gene_id "NCU00220"; transcript_id "NCU00220T0";
Supercontig_12.3	NC12_CALLGENES_FINAL_7	CDS	3053744	3054465	.	+	2	gene_id "NCU00220"; transcript_id "NCU00220T0";
Supercontig_12.3	NC12_CALLGENES_FINAL_7	start_codon	3058207	3058209	.	-	0	gene_id "NCU00221"; transcript_id "NCU00221T0";
Supercontig_12.3	NC12_CALLGENES_FINAL_7	stop_codon	3055323	3055325	.	-	0	gene_id "NCU00221"; transcript_id "NCU00221T0";
Supercontig_12.3	NC12_CALLGENES_FINAL_7	exon	3057891	3058209	.	-	.	gene_id "NCU00221"; transcript_id "NCU00221T0";
Supercontig_12.3	NC12_CALLGENES_FINAL_7	CDS	3057891	3058209	.	-	0	gene_id "NCU00221"; transcript_id "NCU00221T0";
Supercontig_12.3	NC12_CALLGENES_FINAL_7	exon	3057709	3057744	.	-	.	gene_id "NCU00221"; transcript_id "NCU00221T0";
Supercontig_12.3	NC12_CALLGENES_FINAL_7	CDS	3057709	3057744	.	-	2	gene_id "NCU00221"; transcript_id "NCU00221T0";
Supercontig_12.3	NC12_CALLGENES_FINAL_7	exon	3055557	3057479	.	-	.	gene_id "NCU00221"; transcript_id "NCU00221T0";
Supercontig_12.3	NC12_CALLGENES_FINAL_7	CDS	3055557	3057479	.	-	2	gene_id "NCU00221"; transcript_id "NCU00221T0";
Supercontig_12.3	NC12_CALLGENES_FINAL_7	exon	3055323	3055372	.	-	.	gene_id "NCU00221"; transcript_id "NCU00221T0";
Supercontig_12.3	NC12_CALLGENES_FINAL_7	CDS	3055326	3055372	.	-	2	gene_id "NCU00221"; transcript_id "NCU00221T0";
Supercontig_12.3	NC12_CALLGENES_FINAL_7	start_codon	3061863	3061865	.	-	0	gene_id "NCU00222"; transcript_id "NCU00222T0";
Supercontig_12.3	NC12_CALLGENES_FINAL_7	stop_codon	3059278	3059280	.	-	0	gene_id "NCU00222"; transcript_id "NCU00222T0";
Supercontig_12.3	NC12_CALLGENES_FINAL_7	exon	3061827	3062199	.	-	.	gene_id "NCU00222"; transcript_id "NCU00222T0";
Supercontig_12.3	NC12_CALLGENES_FINAL_7	CDS	3061827	3061865	.	-	0	gene_id "NCU00222"; transcript_id "NCU00222T0";
Supercontig_12.3	NC12_CALLGENES_FINAL_7	exon	3058749	3061626	.	-	.	gene_id "NCU00222"; transcript_id "NCU00222T0";
Supercontig_12.3	NC12_CALLGENES_FINAL_7	CDS	3059281	3061626	.	-	0	gene_id "NCU00222"; transcript_id "NCU00222T0";
Supercontig_12.3	NC12_CALLGENES_FINAL_7	start_codon	3067789	3067791	.	+	0	gene_id "NCU00223"; transcript_id "NCU00223T1";
Supercontig_12.3	NC12_CALLGENES_FINAL_7	stop_codon	3069398	3069400	.	+	0	gene_id "NCU00223"; transcript_id "NCU00223T1";
Supercontig_12.3	NC12_CALLGENES_FINAL_7	exon	3067124	3067989	.	+	.	gene_id "NCU00223"; transcript_id "NCU00223T1";
Supercontig_12.3	NC12_CALLGENES_FINAL_7	CDS	3067789	3067989	.	+	0	gene_id "NCU00223"; transcript_id "NCU00223T1";
Supercontig_12.3	NC12_CALLGENES_FINAL_7	exon	3068128	3068344	.	+	.	gene_id "NCU00223"; transcript_id "NCU00223T1";
Supercontig_12.3	NC12_CALLGENES_FINAL_7	CDS	3068128	3068344	.	+	0	gene_id "NCU00223"; transcript_id "NCU00223T1";
Supercontig_12.3	NC12_CALLGENES_FINAL_7	exon	3068459	3068998	.	+	.	gene_id "NCU00223"; transcript_id "NCU00223T1";
Supercontig_12.3	NC12_CALLGENES_FINAL_7	CDS	3068459	3068998	.	+	2	gene_id "NCU00223"; transcript_id "NCU00223T1";
Supercontig_12.3	NC12_CALLGENES_FINAL_7	exon	3069084	3070313	.	+	.	gene_id "NCU00223"; transcript_id "NCU00223T1";
Supercontig_12.3	NC12_CALLGENES_FINAL_7	CDS	3069084	3069397	.	+	2	gene_id "NCU00223"; transcript_id "NCU00223T1";
Supercontig_12.3	NC12_CALLGENES_FINAL_7	start_codon	3067789	3067791	.	+	0	gene_id "NCU00223"; transcript_id "NCU00223T0";
Supercontig_12.3	NC12_CALLGENES_FINAL_7	stop_codon	3069398	3069400	.	+	0	gene_id "NCU00223"; transcript_id "NCU00223T0";
Supercontig_12.3	NC12_CALLGENES_FINAL_7	exon	3067124	3067989	.	+	.	gene_id "NCU00223"; transcript_id "NCU00223T0";
Supercontig_12.3	NC12_CALLGENES_FINAL_7	CDS	3067789	3067989	.	+	0	gene_id "NCU00223"; transcript_id "NCU00223T0";
Supercontig_12.3	NC12_CALLGENES_FINAL_7	exon	3068128	3068344	.	+	.	gene_id "NCU00223"; transcript_id "NCU00223T0";
Supercontig_12.3	NC12_CALLGENES_FINAL_7	CDS	3068128	3068344	.	+	0	gene_id "NCU00223"; transcript_id "NCU00223T0";
Supercontig_12.3	NC12_CALLGENES_FINAL_7	exon	3068459	3068998	.	+	.	gene_id "NCU00223"; transcript_id "NCU00223T0";
Supercontig_12.3	NC12_CALLGENES_FINAL_7	CDS	3068459	3068998	.	+	2	gene_id "NCU00223"; transcript_id "NCU00223T0";
Supercontig_12.3	NC12_CALLGENES_FINAL_7	exon	3069066	3070313	.	+	.	gene_id "NCU00223"; transcript_id "NCU00223T0";
Supercontig_12.3	NC12_CALLGENES_FINAL_7	CDS	3069066	3069397	.	+	2	gene_id "NCU00223"; transcript_id "NCU00223T0";
Supercontig_12.3	NC12_CALLGENES_FINAL_7	start_codon	3073823	3073825	.	-	0	gene_id "NCU00224"; transcript_id "NCU00224T0";
Supercontig_12.3	NC12_CALLGENES_FINAL_7	stop_codon	3073146	3073148	.	-	0	gene_id "NCU00224"; transcript_id "NCU00224T0";
Supercontig_12.3	NC12_CALLGENES_FINAL_7	exon	3073731	3073825	.	-	.	gene_id "NCU00224"; transcript_id "NCU00224T0";
Supercontig_12.3	NC12_CALLGENES_FINAL_7	CDS	3073731	3073825	.	-	0	gene_id "NCU00224"; transcript_id "NCU00224T0";
Supercontig_12.3	NC12_CALLGENES_FINAL_7	exon	3073146	3073353	.	-	.	gene_id "NCU00224"; transcript_id "NCU00224T0";
Supercontig_12.3	NC12_CALLGENES_FINAL_7	CDS	3073149	3073353	.	-	1	gene_id "NCU00224"; transcript_id "NCU00224T0";
Supercontig_12.3	NC12_CALLGENES_FINAL_7	start_codon	3076727	3076729	.	+	0	gene_id "NCU00225"; transcript_id "NCU00225T0";
Supercontig_12.3	NC12_CALLGENES_FINAL_7	stop_codon	3078246	3078248	.	+	0	gene_id "NCU00225"; transcript_id "NCU00225T0";
Supercontig_12.3	NC12_CALLGENES_FINAL_7	exon	3076569	3076744	.	+	.	gene_id "NCU00225"; transcript_id "NCU00225T0";
Supercontig_12.3	NC12_CALLGENES_FINAL_7	CDS	3076727	3076744	.	+	0	gene_id "NCU00225"; transcript_id "NCU00225T0";
Supercontig_12.3	NC12_CALLGENES_FINAL_7	exon	3077054	3077072	.	+	.	gene_id "NCU00225"; transcript_id "NCU00225T0";
Supercontig_12.3	NC12_CALLGENES_FINAL_7	CDS	3077054	3077072	.	+	0	gene_id "NCU00225"; transcript_id "NCU00225T0";
Supercontig_12.3	NC12_CALLGENES_FINAL_7	exon	3077206	3077364	.	+	.	gene_id "NCU00225"; transcript_id "NCU00225T0";
Supercontig_12.3	NC12_CALLGENES_FINAL_7	CDS	3077206	3077364	.	+	2	gene_id "NCU00225"; transcript_id "NCU00225T0";
Supercontig_12.3	NC12_CALLGENES_FINAL_7	exon	3077427	3077592	.	+	.	gene_id "NCU00225"; transcript_id "NCU00225T0";
Supercontig_12.3	NC12_CALLGENES_FINAL_7	CDS	3077427	3077592	.	+	2	gene_id "NCU00225"; transcript_id "NCU00225T0";
Supercontig_12.3	NC12_CALLGENES_FINAL_7	exon	3077654	3079028	.	+	.	gene_id "NCU00225"; transcript_id "NCU00225T0";
Supercontig_12.3	NC12_CALLGENES_FINAL_7	CDS	3077654	3078245	.	+	1	gene_id "NCU00225"; transcript_id "NCU00225T0";
Supercontig_12.3	NC12_CALLGENES_FINAL_7	start_codon	3082128	3082130	.	-	0	gene_id "NCU00226"; transcript_id "NCU00226T0";
Supercontig_12.3	NC12_CALLGENES_FINAL_7	stop_codon	3080222	3080224	.	-	0	gene_id "NCU00226"; transcript_id "NCU00226T0";
Supercontig_12.3	NC12_CALLGENES_FINAL_7	exon	3082208	3082423	.	-	.	gene_id "NCU00226"; transcript_id "NCU00226T0";
Supercontig_12.3	NC12_CALLGENES_FINAL_7	exon	3081706	3082152	.	-	.	gene_id "NCU00226"; transcript_id "NCU00226T0";
Supercontig_12.3	NC12_CALLGENES_FINAL_7	CDS	3081706	3082130	.	-	0	gene_id "NCU00226"; transcript_id "NCU00226T0";
Supercontig_12.3	NC12_CALLGENES_FINAL_7	exon	3080040	3081647	.	-	.	gene_id "NCU00226"; transcript_id "NCU00226T0";
Supercontig_12.3	NC12_CALLGENES_FINAL_7	CDS	3080225	3081647	.	-	1	gene_id "NCU00226"; transcript_id "NCU00226T0";
Supercontig_12.3	NC12_CALLGENES_FINAL_7	start_codon	3083276	3083278	.	+	0	gene_id "NCU00227"; transcript_id "NCU00227T0";
Supercontig_12.3	NC12_CALLGENES_FINAL_7	stop_codon	3084687	3084689	.	+	0	gene_id "NCU00227"; transcript_id "NCU00227T0";
Supercontig_12.3	NC12_CALLGENES_FINAL_7	exon	3082706	3083379	.	+	.	gene_id "NCU00227"; transcript_id "NCU00227T0";
Supercontig_12.3	NC12_CALLGENES_FINAL_7	CDS	3083276	3083379	.	+	0	gene_id "NCU00227"; transcript_id "NCU00227T0";
Supercontig_12.3	NC12_CALLGENES_FINAL_7	exon	3083573	3083706	.	+	.	gene_id "NCU00227"; transcript_id "NCU00227T0";
Supercontig_12.3	NC12_CALLGENES_FINAL_7	CDS	3083573	3083706	.	+	1	gene_id "NCU00227"; transcript_id "NCU00227T0";
Supercontig_12.3	NC12_CALLGENES_FINAL_7	exon	3083829	3083923	.	+	.	gene_id "NCU00227"; transcript_id "NCU00227T0";
Supercontig_12.3	NC12_CALLGENES_FINAL_7	CDS	3083829	3083923	.	+	2	gene_id "NCU00227"; transcript_id "NCU00227T0";
Supercontig_12.3	NC12_CALLGENES_FINAL_7	exon	3084000	3084875	.	+	.	gene_id "NCU00227"; transcript_id "NCU00227T0";
Supercontig_12.3	NC12_CALLGENES_FINAL_7	CDS	3084000	3084686	.	+	0	gene_id "NCU00227"; transcript_id "NCU00227T0";
Supercontig_12.3	NC12_CALLGENES_FINAL_7	start_codon	3091238	3091240	.	+	0	gene_id "NCU00229"; transcript_id "NCU00229T0";
Supercontig_12.3	NC12_CALLGENES_FINAL_7	stop_codon	3091682	3091684	.	+	0	gene_id "NCU00229"; transcript_id "NCU00229T0";
Supercontig_12.3	NC12_CALLGENES_FINAL_7	exon	3091017	3091098	.	+	.	gene_id "NCU00229"; transcript_id "NCU00229T0";
Supercontig_12.3	NC12_CALLGENES_FINAL_7	exon	3091166	3091822	.	+	.	gene_id "NCU00229"; transcript_id "NCU00229T0";
Supercontig_12.3	NC12_CALLGENES_FINAL_7	CDS	3091238	3091681	.	+	0	gene_id "NCU00229"; transcript_id "NCU00229T0";
Supercontig_12.3	NC12_CALLGENES_FINAL_7	start_codon	3093225	3093227	.	+	0	gene_id "NCU00230"; transcript_id "NCU00230T0";
Supercontig_12.3	NC12_CALLGENES_FINAL_7	stop_codon	3095723	3095725	.	+	0	gene_id "NCU00230"; transcript_id "NCU00230T0";
Supercontig_12.3	NC12_CALLGENES_FINAL_7	exon	3092058	3094196	.	+	.	gene_id "NCU00230"; transcript_id "NCU00230T0";
Supercontig_12.3	NC12_CALLGENES_FINAL_7	CDS	3093225	3094196	.	+	0	gene_id "NCU00230"; transcript_id "NCU00230T0";
Supercontig_12.3	NC12_CALLGENES_FINAL_7	exon	3094254	3094335	.	+	.	gene_id "NCU00230"; transcript_id "NCU00230T0";
Supercontig_12.3	NC12_CALLGENES_FINAL_7	CDS	3094254	3094335	.	+	0	gene_id "NCU00230"; transcript_id "NCU00230T0";
Supercontig_12.3	NC12_CALLGENES_FINAL_7	exon	3094396	3094743	.	+	.	gene_id "NCU00230"; transcript_id "NCU00230T0";
Supercontig_12.3	NC12_CALLGENES_FINAL_7	CDS	3094396	3094743	.	+	2	gene_id "NCU00230"; transcript_id "NCU00230T0";
Supercontig_12.3	NC12_CALLGENES_FINAL_7	exon	3094805	3095264	.	+	.	gene_id "NCU00230"; transcript_id "NCU00230T0";
Supercontig_12.3	NC12_CALLGENES_FINAL_7	CDS	3094805	3095264	.	+	2	gene_id "NCU00230"; transcript_id "NCU00230T0";
Supercontig_12.3	NC12_CALLGENES_FINAL_7	exon	3095332	3095419	.	+	.	gene_id "NCU00230"; transcript_id "NCU00230T0";
Supercontig_12.3	NC12_CALLGENES_FINAL_7	CDS	3095332	3095419	.	+	1	gene_id "NCU00230"; transcript_id "NCU00230T0";
Supercontig_12.3	NC12_CALLGENES_FINAL_7	exon	3095477	3097137	.	+	.	gene_id "NCU00230"; transcript_id "NCU00230T0";
Supercontig_12.3	NC12_CALLGENES_FINAL_7	CDS	3095477	3095722	.	+	0	gene_id "NCU00230"; transcript_id "NCU00230T0";
Supercontig_12.3	NC12_CALLGENES_FINAL_7	start_codon	3098529	3098531	.	+	0	gene_id "NCU00231"; transcript_id "NCU00231T0";
Supercontig_12.3	NC12_CALLGENES_FINAL_7	stop_codon	3100911	3100913	.	+	0	gene_id "NCU00231"; transcript_id "NCU00231T0";
Supercontig_12.3	NC12_CALLGENES_FINAL_7	exon	3098529	3100913	.	+	.	gene_id "NCU00231"; transcript_id "NCU00231T0";
Supercontig_12.3	NC12_CALLGENES_FINAL_7	CDS	3098529	3100910	.	+	0	gene_id "NCU00231"; transcript_id "NCU00231T0";
Supercontig_12.3	NC12_CALLGENES_FINAL_7	start_codon	3104675	3104677	.	-	0	gene_id "NCU00232"; transcript_id "NCU00232T0";
Supercontig_12.3	NC12_CALLGENES_FINAL_7	stop_codon	3101378	3101380	.	-	0	gene_id "NCU00232"; transcript_id "NCU00232T0";
Supercontig_12.3	NC12_CALLGENES_FINAL_7	exon	3101199	3104840	.	-	.	gene_id "NCU00232"; transcript_id "NCU00232T0";
Supercontig_12.3	NC12_CALLGENES_FINAL_7	CDS	3101381	3104677	.	-	0	gene_id "NCU00232"; transcript_id "NCU00232T0";
Supercontig_12.3	NC12_CALLGENES_FINAL_7	start_codon	3105414	3105416	.	+	0	gene_id "NCU00233"; transcript_id "NCU00233T0";
Supercontig_12.3	NC12_CALLGENES_FINAL_7	stop_codon	3106526	3106528	.	+	0	gene_id "NCU00233"; transcript_id "NCU00233T0";
Supercontig_12.3	NC12_CALLGENES_FINAL_7	exon	3105414	3106213	.	+	.	gene_id "NCU00233"; transcript_id "NCU00233T0";
Supercontig_12.3	NC12_CALLGENES_FINAL_7	CDS	3105414	3106213	.	+	0	gene_id "NCU00233"; transcript_id "NCU00233T0";
Supercontig_12.3	NC12_CALLGENES_FINAL_7	exon	3106344	3106396	.	+	.	gene_id "NCU00233"; transcript_id "NCU00233T0";
Supercontig_12.3	NC12_CALLGENES_FINAL_7	CDS	3106344	3106396	.	+	1	gene_id "NCU00233"; transcript_id "NCU00233T0";
Supercontig_12.3	NC12_CALLGENES_FINAL_7	exon	3106479	3106528	.	+	.	gene_id "NCU00233"; transcript_id "NCU00233T0";
Supercontig_12.3	NC12_CALLGENES_FINAL_7	CDS	3106479	3106525	.	+	2	gene_id "NCU00233"; transcript_id "NCU00233T0";
Supercontig_12.3	NC12_CALLGENES_FINAL_7	start_codon	3108570	3108572	.	+	0	gene_id "NCU00234"; transcript_id "NCU00234T0";
Supercontig_12.3	NC12_CALLGENES_FINAL_7	stop_codon	3110884	3110886	.	+	0	gene_id "NCU00234"; transcript_id "NCU00234T0";
Supercontig_12.3	NC12_CALLGENES_FINAL_7	exon	3108052	3108879	.	+	.	gene_id "NCU00234"; transcript_id "NCU00234T0";
Supercontig_12.3	NC12_CALLGENES_FINAL_7	CDS	3108570	3108879	.	+	0	gene_id "NCU00234"; transcript_id "NCU00234T0";
Supercontig_12.3	NC12_CALLGENES_FINAL_7	exon	3109208	3111176	.	+	.	gene_id "NCU00234"; transcript_id "NCU00234T0";
Supercontig_12.3	NC12_CALLGENES_FINAL_7	CDS	3109208	3110883	.	+	2	gene_id "NCU00234"; transcript_id "NCU00234T0";
Supercontig_12.3	NC12_CALLGENES_FINAL_7	start_codon	3118850	3118852	.	+	0	gene_id "NCU00236"; transcript_id "NCU00236T0";
Supercontig_12.3	NC12_CALLGENES_FINAL_7	stop_codon	3119948	3119950	.	+	0	gene_id "NCU00236"; transcript_id "NCU00236T0";
Supercontig_12.3	NC12_CALLGENES_FINAL_7	exon	3118490	3120588	.	+	.	gene_id "NCU00236"; transcript_id "NCU00236T0";
Supercontig_12.3	NC12_CALLGENES_FINAL_7	CDS	3118850	3119947	.	+	0	gene_id "NCU00236"; transcript_id "NCU00236T0";
Supercontig_12.3	NC12_CALLGENES_FINAL_7	start_codon	3122430	3122432	.	+	0	gene_id "NCU00237"; transcript_id "NCU00237T0";
Supercontig_12.3	NC12_CALLGENES_FINAL_7	stop_codon	3125010	3125012	.	+	0	gene_id "NCU00237"; transcript_id "NCU00237T0";
Supercontig_12.3	NC12_CALLGENES_FINAL_7	exon	3121833	3122543	.	+	.	gene_id "NCU00237"; transcript_id "NCU00237T0";
Supercontig_12.3	NC12_CALLGENES_FINAL_7	CDS	3122430	3122543	.	+	0	gene_id "NCU00237"; transcript_id "NCU00237T0";
Supercontig_12.3	NC12_CALLGENES_FINAL_7	exon	3123030	3125644	.	+	.	gene_id "NCU00237"; transcript_id "NCU00237T0";
Supercontig_12.3	NC12_CALLGENES_FINAL_7	CDS	3123030	3125009	.	+	0	gene_id "NCU00237"; transcript_id "NCU00237T0";
Supercontig_12.3	NC12_CALLGENES_FINAL_7	start_codon	3130167	3130169	.	-	0	gene_id "NCU00238"; transcript_id "NCU00238T0";
Supercontig_12.3	NC12_CALLGENES_FINAL_7	stop_codon	3126180	3126182	.	-	0	gene_id "NCU00238"; transcript_id "NCU00238T0";
Supercontig_12.3	NC12_CALLGENES_FINAL_7	exon	3130789	3130948	.	-	.	gene_id "NCU00238"; transcript_id "NCU00238T0";
Supercontig_12.3	NC12_CALLGENES_FINAL_7	exon	3126180	3130549	.	-	.	gene_id "NCU00238"; transcript_id "NCU00238T0";
Supercontig_12.3	NC12_CALLGENES_FINAL_7	CDS	3126183	3130169	.	-	0	gene_id "NCU00238"; transcript_id "NCU00238T0";
Supercontig_12.3	NC12_CALLGENES_FINAL_7	start_codon	3132670	3132672	.	+	0	gene_id "NCU00239"; transcript_id "NCU00239T1";
Supercontig_12.3	NC12_CALLGENES_FINAL_7	stop_codon	3138311	3138313	.	+	0	gene_id "NCU00239"; transcript_id "NCU00239T1";
Supercontig_12.3	NC12_CALLGENES_FINAL_7	exon	3131668	3132191	.	+	.	gene_id "NCU00239"; transcript_id "NCU00239T1";
Supercontig_12.3	NC12_CALLGENES_FINAL_7	exon	3132256	3132343	.	+	.	gene_id "NCU00239"; transcript_id "NCU00239T1";
Supercontig_12.3	NC12_CALLGENES_FINAL_7	exon	3132414	3137072	.	+	.	gene_id "NCU00239"; transcript_id "NCU00239T1";
Supercontig_12.3	NC12_CALLGENES_FINAL_7	CDS	3132670	3137072	.	+	0	gene_id "NCU00239"; transcript_id "NCU00239T1";
Supercontig_12.3	NC12_CALLGENES_FINAL_7	exon	3137134	3138623	.	+	.	gene_id "NCU00239"; transcript_id "NCU00239T1";
Supercontig_12.3	NC12_CALLGENES_FINAL_7	CDS	3137134	3138310	.	+	1	gene_id "NCU00239"; transcript_id "NCU00239T1";
Supercontig_12.3	NC12_CALLGENES_FINAL_7	start_codon	3132132	3132134	.	+	0	gene_id "NCU00239"; transcript_id "NCU00239T0";
Supercontig_12.3	NC12_CALLGENES_FINAL_7	stop_codon	3138311	3138313	.	+	0	gene_id "NCU00239"; transcript_id "NCU00239T0";
Supercontig_12.3	NC12_CALLGENES_FINAL_7	exon	3131668	3132191	.	+	.	gene_id "NCU00239"; transcript_id "NCU00239T0";
Supercontig_12.3	NC12_CALLGENES_FINAL_7	CDS	3132132	3132191	.	+	0	gene_id "NCU00239"; transcript_id "NCU00239T0";
Supercontig_12.3	NC12_CALLGENES_FINAL_7	exon	3132321	3132343	.	+	.	gene_id "NCU00239"; transcript_id "NCU00239T0";
Supercontig_12.3	NC12_CALLGENES_FINAL_7	CDS	3132321	3132343	.	+	0	gene_id "NCU00239"; transcript_id "NCU00239T0";
Supercontig_12.3	NC12_CALLGENES_FINAL_7	exon	3132414	3137072	.	+	.	gene_id "NCU00239"; transcript_id "NCU00239T0";
Supercontig_12.3	NC12_CALLGENES_FINAL_7	CDS	3132414	3137072	.	+	1	gene_id "NCU00239"; transcript_id "NCU00239T0";
Supercontig_12.3	NC12_CALLGENES_FINAL_7	exon	3137134	3138623	.	+	.	gene_id "NCU00239"; transcript_id "NCU00239T0";
Supercontig_12.3	NC12_CALLGENES_FINAL_7	CDS	3137134	3138310	.	+	1	gene_id "NCU00239"; transcript_id "NCU00239T0";
Supercontig_12.3	NC12_CALLGENES_FINAL_7	start_codon	3139382	3139384	.	+	0	gene_id "NCU00240"; transcript_id "NCU00240T0";
Supercontig_12.3	NC12_CALLGENES_FINAL_7	stop_codon	3142532	3142534	.	+	0	gene_id "NCU00240"; transcript_id "NCU00240T0";
Supercontig_12.3	NC12_CALLGENES_FINAL_7	exon	3139284	3139450	.	+	.	gene_id "NCU00240"; transcript_id "NCU00240T0";
Supercontig_12.3	NC12_CALLGENES_FINAL_7	CDS	3139382	3139450	.	+	0	gene_id "NCU00240"; transcript_id "NCU00240T0";
Supercontig_12.3	NC12_CALLGENES_FINAL_7	exon	3139510	3140377	.	+	.	gene_id "NCU00240"; transcript_id "NCU00240T0";
Supercontig_12.3	NC12_CALLGENES_FINAL_7	CDS	3139510	3140377	.	+	0	gene_id "NCU00240"; transcript_id "NCU00240T0";
Supercontig_12.3	NC12_CALLGENES_FINAL_7	exon	3140455	3140831	.	+	.	gene_id "NCU00240"; transcript_id "NCU00240T0";
Supercontig_12.3	NC12_CALLGENES_FINAL_7	CDS	3140455	3140831	.	+	2	gene_id "NCU00240"; transcript_id "NCU00240T0";
Supercontig_12.3	NC12_CALLGENES_FINAL_7	exon	3140920	3141038	.	+	.	gene_id "NCU00240"; transcript_id "NCU00240T0";
Supercontig_12.3	NC12_CALLGENES_FINAL_7	CDS	3140920	3141038	.	+	0	gene_id "NCU00240"; transcript_id "NCU00240T0";
Supercontig_12.3	NC12_CALLGENES_FINAL_7	exon	3141138	3141347	.	+	.	gene_id "NCU00240"; transcript_id "NCU00240T0";
Supercontig_12.3	NC12_CALLGENES_FINAL_7	CDS	3141138	3141347	.	+	1	gene_id "NCU00240"; transcript_id "NCU00240T0";
Supercontig_12.3	NC12_CALLGENES_FINAL_7	exon	3141439	3141482	.	+	.	gene_id "NCU00240"; transcript_id "NCU00240T0";
Supercontig_12.3	NC12_CALLGENES_FINAL_7	CDS	3141439	3141482	.	+	1	gene_id "NCU00240"; transcript_id "NCU00240T0";
Supercontig_12.3	NC12_CALLGENES_FINAL_7	exon	3141587	3141664	.	+	.	gene_id "NCU00240"; transcript_id "NCU00240T0";
Supercontig_12.3	NC12_CALLGENES_FINAL_7	CDS	3141587	3141664	.	+	2	gene_id "NCU00240"; transcript_id "NCU00240T0";
Supercontig_12.3	NC12_CALLGENES_FINAL_7	exon	3142002	3142765	.	+	.	gene_id "NCU00240"; transcript_id "NCU00240T0";
Supercontig_12.3	NC12_CALLGENES_FINAL_7	CDS	3142002	3142531	.	+	2	gene_id "NCU00240"; transcript_id "NCU00240T0";
Supercontig_12.3	NC12_CALLGENES_FINAL_7	start_codon	3145845	3145847	.	-	0	gene_id "NCU00241"; transcript_id "NCU00241T0";
Supercontig_12.3	NC12_CALLGENES_FINAL_7	stop_codon	3143088	3143090	.	-	0	gene_id "NCU00241"; transcript_id "NCU00241T0";
Supercontig_12.3	NC12_CALLGENES_FINAL_7	exon	3146187	3146510	.	-	.	gene_id "NCU00241"; transcript_id "NCU00241T0";
Supercontig_12.3	NC12_CALLGENES_FINAL_7	exon	3142667	3146025	.	-	.	gene_id "NCU00241"; transcript_id "NCU00241T0";
Supercontig_12.3	NC12_CALLGENES_FINAL_7	CDS	3143091	3145847	.	-	0	gene_id "NCU00241"; transcript_id "NCU00241T0";
Supercontig_12.3	NC12_CALLGENES_FINAL_7	start_codon	3149367	3149369	.	-	0	gene_id "NCU00242"; transcript_id "NCU00242T0";
Supercontig_12.3	NC12_CALLGENES_FINAL_7	stop_codon	3147618	3147620	.	-	0	gene_id "NCU00242"; transcript_id "NCU00242T0";
Supercontig_12.3	NC12_CALLGENES_FINAL_7	exon	3148209	3149506	.	-	.	gene_id "NCU00242"; transcript_id "NCU00242T0";
Supercontig_12.3	NC12_CALLGENES_FINAL_7	CDS	3148209	3149369	.	-	0	gene_id "NCU00242"; transcript_id "NCU00242T0";
Supercontig_12.3	NC12_CALLGENES_FINAL_7	exon	3147396	3148145	.	-	.	gene_id "NCU00242"; transcript_id "NCU00242T0";
Supercontig_12.3	NC12_CALLGENES_FINAL_7	CDS	3147621	3148145	.	-	0	gene_id "NCU00242"; transcript_id "NCU00242T0";
Supercontig_12.3	NC12_CALLGENES_FINAL_7	start_codon	3152202	3152204	.	-	0	gene_id "NCU00243"; transcript_id "NCU00243T0";
Supercontig_12.3	NC12_CALLGENES_FINAL_7	stop_codon	3151184	3151186	.	-	0	gene_id "NCU00243"; transcript_id "NCU00243T0";
Supercontig_12.3	NC12_CALLGENES_FINAL_7	exon	3152191	3153265	.	-	.	gene_id "NCU00243"; transcript_id "NCU00243T0";
Supercontig_12.3	NC12_CALLGENES_FINAL_7	CDS	3152191	3152204	.	-	0	gene_id "NCU00243"; transcript_id "NCU00243T0";
Supercontig_12.3	NC12_CALLGENES_FINAL_7	exon	3152007	3152078	.	-	.	gene_id "NCU00243"; transcript_id "NCU00243T0";
Supercontig_12.3	NC12_CALLGENES_FINAL_7	CDS	3152007	3152078	.	-	1	gene_id "NCU00243"; transcript_id "NCU00243T0";
Supercontig_12.3	NC12_CALLGENES_FINAL_7	exon	3151798	3151910	.	-	.	gene_id "NCU00243"; transcript_id "NCU00243T0";
Supercontig_12.3	NC12_CALLGENES_FINAL_7	CDS	3151798	3151910	.	-	1	gene_id "NCU00243"; transcript_id "NCU00243T0";
Supercontig_12.3	NC12_CALLGENES_FINAL_7	exon	3150556	3151731	.	-	.	gene_id "NCU00243"; transcript_id "NCU00243T0";
Supercontig_12.3	NC12_CALLGENES_FINAL_7	CDS	3151187	3151731	.	-	2	gene_id "NCU00243"; transcript_id "NCU00243T0";
Supercontig_12.3	NC12_CALLGENES_FINAL_7	start_codon	3154257	3154259	.	+	0	gene_id "NCU00244"; transcript_id "NCU00244T1";
Supercontig_12.3	NC12_CALLGENES_FINAL_7	stop_codon	3155346	3155348	.	+	0	gene_id "NCU00244"; transcript_id "NCU00244T1";
Supercontig_12.3	NC12_CALLGENES_FINAL_7	exon	3153637	3153912	.	+	.	gene_id "NCU00244"; transcript_id "NCU00244T1";
Supercontig_12.3	NC12_CALLGENES_FINAL_7	exon	3154111	3154544	.	+	.	gene_id "NCU00244"; transcript_id "NCU00244T1";
Supercontig_12.3	NC12_CALLGENES_FINAL_7	CDS	3154257	3154544	.	+	0	gene_id "NCU00244"; transcript_id "NCU00244T1";
Supercontig_12.3	NC12_CALLGENES_FINAL_7	exon	3154607	3154749	.	+	.	gene_id "NCU00244"; transcript_id "NCU00244T1";
Supercontig_12.3	NC12_CALLGENES_FINAL_7	CDS	3154607	3154749	.	+	0	gene_id "NCU00244"; transcript_id "NCU00244T1";
Supercontig_12.3	NC12_CALLGENES_FINAL_7	exon	3154844	3155770	.	+	.	gene_id "NCU00244"; transcript_id "NCU00244T1";
Supercontig_12.3	NC12_CALLGENES_FINAL_7	CDS	3154844	3155345	.	+	1	gene_id "NCU00244"; transcript_id "NCU00244T1";
Supercontig_12.3	NC12_CALLGENES_FINAL_7	start_codon	3154257	3154259	.	+	0	gene_id "NCU00244"; transcript_id "NCU00244T0";
Supercontig_12.3	NC12_CALLGENES_FINAL_7	stop_codon	3155346	3155348	.	+	0	gene_id "NCU00244"; transcript_id "NCU00244T0";
Supercontig_12.3	NC12_CALLGENES_FINAL_7	exon	3153637	3154544	.	+	.	gene_id "NCU00244"; transcript_id "NCU00244T0";
Supercontig_12.3	NC12_CALLGENES_FINAL_7	CDS	3154257	3154544	.	+	0	gene_id "NCU00244"; transcript_id "NCU00244T0";
Supercontig_12.3	NC12_CALLGENES_FINAL_7	exon	3154607	3154749	.	+	.	gene_id "NCU00244"; transcript_id "NCU00244T0";
Supercontig_12.3	NC12_CALLGENES_FINAL_7	CDS	3154607	3154749	.	+	0	gene_id "NCU00244"; transcript_id "NCU00244T0";
Supercontig_12.3	NC12_CALLGENES_FINAL_7	exon	3154844	3155770	.	+	.	gene_id "NCU00244"; transcript_id "NCU00244T0";
Supercontig_12.3	NC12_CALLGENES_FINAL_7	CDS	3154844	3155345	.	+	1	gene_id "NCU00244"; transcript_id "NCU00244T0";
Supercontig_12.3	NC12_CALLGENES_FINAL_7	start_codon	3157964	3157966	.	+	0	gene_id "NCU00245"; transcript_id "NCU00245T0";
Supercontig_12.3	NC12_CALLGENES_FINAL_7	stop_codon	3159172	3159174	.	+	0	gene_id "NCU00245"; transcript_id "NCU00245T0";
Supercontig_12.3	NC12_CALLGENES_FINAL_7	exon	3157964	3158719	.	+	.	gene_id "NCU00245"; transcript_id "NCU00245T0";
Supercontig_12.3	NC12_CALLGENES_FINAL_7	CDS	3157964	3158719	.	+	0	gene_id "NCU00245"; transcript_id "NCU00245T0";
Supercontig_12.3	NC12_CALLGENES_FINAL_7	exon	3159103	3159174	.	+	.	gene_id "NCU00245"; transcript_id "NCU00245T0";
Supercontig_12.3	NC12_CALLGENES_FINAL_7	CDS	3159103	3159171	.	+	0	gene_id "NCU00245"; transcript_id "NCU00245T0";
Supercontig_12.3	NC12_CALLGENES_FINAL_7	start_codon	3162210	3162212	.	+	0	gene_id "NCU00246"; transcript_id "NCU00246T1";
Supercontig_12.3	NC12_CALLGENES_FINAL_7	stop_codon	3163782	3163784	.	+	0	gene_id "NCU00246"; transcript_id "NCU00246T1";
Supercontig_12.3	NC12_CALLGENES_FINAL_7	exon	3161927	3162099	.	+	.	gene_id "NCU00246"; transcript_id "NCU00246T1";
Supercontig_12.3	NC12_CALLGENES_FINAL_7	exon	3162166	3162359	.	+	.	gene_id "NCU00246"; transcript_id "NCU00246T1";
Supercontig_12.3	NC12_CALLGENES_FINAL_7	CDS	3162210	3162359	.	+	0	gene_id "NCU00246"; transcript_id "NCU00246T1";
Supercontig_12.3	NC12_CALLGENES_FINAL_7	exon	3162437	3162692	.	+	.	gene_id "NCU00246"; transcript_id "NCU00246T1";
Supercontig_12.3	NC12_CALLGENES_FINAL_7	CDS	3162437	3162692	.	+	0	gene_id "NCU00246"; transcript_id "NCU00246T1";
Supercontig_12.3	NC12_CALLGENES_FINAL_7	exon	3162783	3162893	.	+	.	gene_id "NCU00246"; transcript_id "NCU00246T1";
[truncated: 79,022 more rows]
